# Supplementary material for: Machine learning-derived identification of an obesity and lipid metabolism-related genes signature for the diagnosis and molecular typing of acute myocardial infarction
Source: Front Cardiovasc Med. 2026 Mar 27;13:1694872. doi: 10.3389/fcvm.2026.1694872 (PMC13065660; doi:10.3389/fcvm.2026.1694872)
Supplement: Supplementary file 2 [file Table2.xlsx]

## Sheet: Sheet1
Table S2. Obesity-related genes sourced from GeneCards database
Gene Symbol	Relevance score	Description	Category	Uniprot ID	Gifts	GC Id	GeneCards Link
LEP	78.3514	Leptin	Protein Coding	P41159	59	GC07P128241	https://www.genecards.org/cgi-bin/carddisp.pl?gene=LEP
MC4R	71.5389	Melanocortin 4 Receptor	Protein Coding	P32245	58	GC18M060371	https://www.genecards.org/cgi-bin/carddisp.pl?gene=MC4R
POMC	57.3704	Proopiomelanocortin	Protein Coding	P01189	61	GC02M025160	https://www.genecards.org/cgi-bin/carddisp.pl?gene=POMC
LEPR	55.7652	Leptin Receptor	Protein Coding	P48357	62	GC01P078814	https://www.genecards.org/cgi-bin/carddisp.pl?gene=LEPR
PPARG	52.4038	Peroxisome Proliferator Activated Receptor Gamma	Protein Coding	P37231	65	GC03P012287	https://www.genecards.org/cgi-bin/carddisp.pl?gene=PPARG
FTO	52.2524	FTO Alpha-Ketoglutarate Dependent Dioxygenase	Protein Coding	Q9C0B1	59	GC16P121535	https://www.genecards.org/cgi-bin/carddisp.pl?gene=FTO
ENPP1	45.9327	Ectonucleotide Pyrophosphatase/Phosphodiesterase 1	Protein Coding	P22413	62	GC06P131808	https://www.genecards.org/cgi-bin/carddisp.pl?gene=ENPP1
PCSK1	45.5168	Proprotein Convertase Subtilisin/Kexin Type 1	Protein Coding	P29120	62	GC05M096391	https://www.genecards.org/cgi-bin/carddisp.pl?gene=PCSK1
INS	44.5484	Insulin	Protein Coding	P01308	61	GC11M002159	https://www.genecards.org/cgi-bin/carddisp.pl?gene=INS
GHRL	37.0285	Ghrelin And Obestatin Prepropeptide	Protein Coding	Q9UBU3	54	GC03M010285	https://www.genecards.org/cgi-bin/carddisp.pl?gene=GHRL
UCP3	37.0158	Uncoupling Protein 3	Protein Coding	P55916	54	GC11M074000	https://www.genecards.org/cgi-bin/carddisp.pl?gene=UCP3
ADIPOQ	36.4408	Adiponectin, C1Q And Collagen Domain Containing	Protein Coding	Q15848	59	GC03P186842	https://www.genecards.org/cgi-bin/carddisp.pl?gene=ADIPOQ
ADRB3	35.9437	Adrenoceptor Beta 3	Protein Coding	P13945	55	GC08M037962	https://www.genecards.org/cgi-bin/carddisp.pl?gene=ADRB3
SIM1	35.6954	SIM BHLH Transcription Factor 1	Protein Coding	P81133	52	GC06M108600	https://www.genecards.org/cgi-bin/carddisp.pl?gene=SIM1
UCP2	34.6579	Uncoupling Protein 2	Protein Coding	P55851	58	GC11M073974	https://www.genecards.org/cgi-bin/carddisp.pl?gene=UCP2
LOC101929710	33.5368	Uncharacterized LOC101929710	RNA Gene		21	GC05P095962	https://www.genecards.org/cgi-bin/carddisp.pl?gene=LOC101929710
CAST	32.9726	Calpastatin	Protein Coding	P20810	60	GC05P095975	https://www.genecards.org/cgi-bin/carddisp.pl?gene=CAST
AFF4	32.264	ALF Transcription Elongation Factor 4	Protein Coding	Q9UHB7	52	GC05M132875	https://www.genecards.org/cgi-bin/carddisp.pl?gene=AFF4
MC3R	29.4925	Melanocortin 3 Receptor	Protein Coding	P41968	53	GC20P056248	https://www.genecards.org/cgi-bin/carddisp.pl?gene=MC3R
BDNF-AS	29.4191	BDNF Antisense RNA	RNA Gene		31	GC11P027466	https://www.genecards.org/cgi-bin/carddisp.pl?gene=BDNF-AS
NTRK2	29.299	Neurotrophic Receptor Tyrosine Kinase 2	Protein Coding	Q16620	66	GC09P084668	https://www.genecards.org/cgi-bin/carddisp.pl?gene=NTRK2
PHIP	28.5052	Pleckstrin Homology Domain Interacting Protein	Protein Coding	Q8WWQ0	51	GC06M078934	https://www.genecards.org/cgi-bin/carddisp.pl?gene=PHIP
INPP5E	28.3976	Inositol Polyphosphate-5-Phosphatase E	Protein Coding	Q9NRR6	52	GC09M136428	https://www.genecards.org/cgi-bin/carddisp.pl?gene=INPP5E
BDNF	28.3484	Brain Derived Neurotrophic Factor	Protein Coding	P23560	62	GC11M027654	https://www.genecards.org/cgi-bin/carddisp.pl?gene=BDNF
ADCY3	26.5607	Adenylate Cyclase 3	Protein Coding	O60266	60	GC02M024819	https://www.genecards.org/cgi-bin/carddisp.pl?gene=ADCY3
UCP1	26.5176	Uncoupling Protein 1	Protein Coding	P25874	56	GC04M140559	https://www.genecards.org/cgi-bin/carddisp.pl?gene=UCP1
RETN	25.7636	Resistin	Protein Coding	Q9HD89	55	GC19P007669	https://www.genecards.org/cgi-bin/carddisp.pl?gene=RETN
PYY	25.3378	Peptide YY	Protein Coding	P10082	56	GC17M043952	https://www.genecards.org/cgi-bin/carddisp.pl?gene=PYY
SH2B1	24.6843	SH2B Adaptor Protein 1	Protein Coding	Q9NRF2	54	GC16P120910	https://www.genecards.org/cgi-bin/carddisp.pl?gene=SH2B1
AGRP	24.3732	Agouti Related Neuropeptide	Protein Coding	O00253	53	GC16M067482	https://www.genecards.org/cgi-bin/carddisp.pl?gene=AGRP
CEP19	24.1152	Centrosomal Protein 19	Protein Coding	Q96LK0	45	GC03M196706	https://www.genecards.org/cgi-bin/carddisp.pl?gene=CEP19
IL6	23.1793	Interleukin 6	Protein Coding	P05231	64	GC07P022725	https://www.genecards.org/cgi-bin/carddisp.pl?gene=IL6
GNAS	23.0909	GNAS Complex Locus	Protein Coding	P84996	63	GC20P058839	https://www.genecards.org/cgi-bin/carddisp.pl?gene=GNAS
PDSS1	22.8956	Decaprenyl Diphosphate Synthase Subunit 1	Protein Coding	Q5T2R2	54	GC10P026697	https://www.genecards.org/cgi-bin/carddisp.pl?gene=PDSS1
DYRK1B	22.7406	Dual Specificity Tyrosine Phosphorylation Regulated Kinase 1B	Protein Coding	Q9Y463	58	GC19M039825	https://www.genecards.org/cgi-bin/carddisp.pl?gene=DYRK1B
ADRB2	22.6355	Adrenoceptor Beta 2	Protein Coding	P07550	62	GC05P159202	https://www.genecards.org/cgi-bin/carddisp.pl?gene=ADRB2
LPL	22.1086	Lipoprotein Lipase	Protein Coding	P06858	63	GC08P019901	https://www.genecards.org/cgi-bin/carddisp.pl?gene=LPL
NR0B2	22.0912	Nuclear Receptor Subfamily 0 Group B Member 2	Protein Coding	Q15466	54	GC01M034795	https://www.genecards.org/cgi-bin/carddisp.pl?gene=NR0B2
ALMS1	21.9918	ALMS1 Centrosome And Basal Body Associated Protein	Protein Coding	Q8TCU4	51	GC02P073385	https://www.genecards.org/cgi-bin/carddisp.pl?gene=ALMS1
HSD11B1	21.5318	Hydroxysteroid 11-Beta Dehydrogenase 1	Protein Coding	P28845	63	GC01P209686	https://www.genecards.org/cgi-bin/carddisp.pl?gene=HSD11B1
BBS1	21.3869	Bardet-Biedl Syndrome 1	Protein Coding	Q8NFJ9	52	GC11P107927	https://www.genecards.org/cgi-bin/carddisp.pl?gene=BBS1
TNF	21.375	Tumor Necrosis Factor	Protein Coding	P01375	65	GC06P181893	https://www.genecards.org/cgi-bin/carddisp.pl?gene=TNF
PRMT7	21.339	Protein Arginine Methyltransferase 7	Protein Coding	Q9NVM4	55	GC16P121926	https://www.genecards.org/cgi-bin/carddisp.pl?gene=PRMT7
KIDINS220	21.2092	Kinase D Interacting Substrate 220	Protein Coding	Q9ULH0	54	GC02M008724	https://www.genecards.org/cgi-bin/carddisp.pl?gene=KIDINS220
IGF1	21.1403	Insulin Like Growth Factor 1	Protein Coding	P05019	61	GC12M102395	https://www.genecards.org/cgi-bin/carddisp.pl?gene=IGF1
INSR	20.964	Insulin Receptor	Protein Coding	P06213	67	GC19M007112	https://www.genecards.org/cgi-bin/carddisp.pl?gene=INSR
CRP	20.7808	C-Reactive Protein	Protein Coding	P02741	58	GC01M167583	https://www.genecards.org/cgi-bin/carddisp.pl?gene=CRP
VPS13B	20.5451	Vacuolar Protein Sorting 13 Homolog B	Protein Coding	Q7Z7G8	52	GC08P099174	https://www.genecards.org/cgi-bin/carddisp.pl?gene=VPS13B
BBS2	20.3217	Bardet-Biedl Syndrome 2	Protein Coding	Q9BXC9	53	GC16M056467	https://www.genecards.org/cgi-bin/carddisp.pl?gene=BBS2
BBS10	20.3198	Bardet-Biedl Syndrome 10	Protein Coding	Q8TAM1	52	GC12M076344	https://www.genecards.org/cgi-bin/carddisp.pl?gene=BBS10
TUB	20.282	TUB Bipartite Transcription Factor	Protein Coding	P50607	57	GC11P008019	https://www.genecards.org/cgi-bin/carddisp.pl?gene=TUB
BBS4	20.2434	Bardet-Biedl Syndrome 4	Protein Coding	Q96RK4	53	GC15P072686	https://www.genecards.org/cgi-bin/carddisp.pl?gene=BBS4
LIPE	20.2144	Lipase E, Hormone Sensitive Type	Protein Coding	Q05469	61	GC19M042401	https://www.genecards.org/cgi-bin/carddisp.pl?gene=LIPE
APOE	20.1094	Apolipoprotein E	Protein Coding	P02649	62	GC19P152697	https://www.genecards.org/cgi-bin/carddisp.pl?gene=APOE
APOB	20.0494	Apolipoprotein B	Protein Coding	P04114	59	GC02M020956	https://www.genecards.org/cgi-bin/carddisp.pl?gene=APOB
CARTPT	19.8538	CART Prepropeptide	Protein Coding	Q16568	55	GC05P071719	https://www.genecards.org/cgi-bin/carddisp.pl?gene=CARTPT
TTC8	19.7021	Tetratricopeptide Repeat Domain 8	Protein Coding	Q8TAM2	52	GC14P095128	https://www.genecards.org/cgi-bin/carddisp.pl?gene=TTC8
BBS7	19.5806	Bardet-Biedl Syndrome 7	Protein Coding	Q8IWZ6	50	GC04M121824	https://www.genecards.org/cgi-bin/carddisp.pl?gene=BBS7
LOC129933280	19.5466	ATAC-STARR-Seq Lymphoblastoid Silent Region 11244	Functional Element		8	GC02P025161	https://www.genecards.org/cgi-bin/carddisp.pl?gene=LOC129933280
SERPINE1	18.9347	Serpin Family E Member 1	Protein Coding	P05121	63	GC07P101127	https://www.genecards.org/cgi-bin/carddisp.pl?gene=SERPINE1
AOMS1	18.881	Abdominal Obesity-Metabolic Syndrome QTL1	Genetic Locus		4	GC03U990183	https://www.genecards.org/cgi-bin/carddisp.pl?gene=AOMS1
RBP4	18.7277	Retinol Binding Protein 4	Protein Coding	P02753	58	GC10M093591	https://www.genecards.org/cgi-bin/carddisp.pl?gene=RBP4
BBS5	18.5118	Bardet-Biedl Syndrome 5	Protein Coding	Q8N3I7	50	GC02P169498	https://www.genecards.org/cgi-bin/carddisp.pl?gene=BBS5
MKKS	18.4702	MKKS Centrosomal Shuttling Protein	Protein Coding	Q9NPJ1	51	GC20M010739	https://www.genecards.org/cgi-bin/carddisp.pl?gene=MKKS
MAGEL2	18.4444	MAGE Family Member L2	Protein Coding	Q9UJ55	50	GC15M023643	https://www.genecards.org/cgi-bin/carddisp.pl?gene=MAGEL2
BBIP1	18.4406	BBSome Interacting Protein 1	Protein Coding	A8MTZ0	43	GC10M110898	https://www.genecards.org/cgi-bin/carddisp.pl?gene=BBIP1
LEPQTL1	18.4244	Leptin, Serum Levels Of	Genetic Locus		10	GC02U903086	https://www.genecards.org/cgi-bin/carddisp.pl?gene=LEPQTL1
NPY	18.3773	Neuropeptide Y	Protein Coding	P01303	58	GC07P024850	https://www.genecards.org/cgi-bin/carddisp.pl?gene=NPY
BBS9	18.315	Bardet-Biedl Syndrome 9	Protein Coding	Q3SYG4	52	GC07P034291	https://www.genecards.org/cgi-bin/carddisp.pl?gene=BBS9
LIPC	18.1196	Lipase C, Hepatic Type	Protein Coding	P11150	59	GC15P058410	https://www.genecards.org/cgi-bin/carddisp.pl?gene=LIPC
H19	17.7254	H19 Imprinted Maternally Expressed Transcript	RNA Gene		37	GC11M001995	https://www.genecards.org/cgi-bin/carddisp.pl?gene=H19
PNLIP	17.3564	Pancreatic Lipase	Protein Coding	P16233	60	GC10P116545	https://www.genecards.org/cgi-bin/carddisp.pl?gene=PNLIP
GCG	17.2689	Glucagon	Protein Coding	P01275	55	GC02M162142	https://www.genecards.org/cgi-bin/carddisp.pl?gene=GCG
BBS12	17.262	Bardet-Biedl Syndrome 12	Protein Coding	Q6ZW61	46	GC04P122702	https://www.genecards.org/cgi-bin/carddisp.pl?gene=BBS12
PPARGC1A	17.2192	PPARG Coactivator 1 Alpha	Protein Coding	Q9UBK2	60	GC04M023755	https://www.genecards.org/cgi-bin/carddisp.pl?gene=PPARGC1A
NUDC	17.1497	Nuclear Distribution C, Dynein Complex Regulator	Protein Coding	Q9Y266	54	GC01P076463	https://www.genecards.org/cgi-bin/carddisp.pl?gene=NUDC
PLIN1	17.0342	Perilipin 1	Protein Coding	O60240	60	GC15M089664	https://www.genecards.org/cgi-bin/carddisp.pl?gene=PLIN1
APOA1	16.9494	Apolipoprotein A1	Protein Coding	P02647	63	GC11M116835	https://www.genecards.org/cgi-bin/carddisp.pl?gene=APOA1
CNR1	16.8709	Cannabinoid Receptor 1	Protein Coding	P21554	59	GC06M088139	https://www.genecards.org/cgi-bin/carddisp.pl?gene=CNR1
IRAK1BP1	16.8032	Interleukin 1 Receptor Associated Kinase 1 Binding Protein 1	Protein Coding	Q5VVH5	40	GC06P078867	https://www.genecards.org/cgi-bin/carddisp.pl?gene=IRAK1BP1
HNF1A	16.8017	HNF1 Homeobox A	Protein Coding	P20823	60	GC12P120978	https://www.genecards.org/cgi-bin/carddisp.pl?gene=HNF1A
AOMS2	16.7208	Abdominal Obesity-Metabolic Syndrome QTL2	Genetic Locus		2	GC17U990216	https://www.genecards.org/cgi-bin/carddisp.pl?gene=AOMS2
IRS1	16.5095	Insulin Receptor Substrate 1	Protein Coding	P35568	61	GC02M226731	https://www.genecards.org/cgi-bin/carddisp.pl?gene=IRS1
ARL6	16.3828	ARF Like GTPase 6	Protein Coding	Q9H0F7	52	GC03P097764	https://www.genecards.org/cgi-bin/carddisp.pl?gene=ARL6
OBHP	16.2579	Obesity And Hypopigmentation	Genetic Locus		2	GC20U903709	https://www.genecards.org/cgi-bin/carddisp.pl?gene=OBHP
LOC108167315	16.1659	POMC Promoter Region	Functional Element		6	GC02P029576	https://www.genecards.org/cgi-bin/carddisp.pl?gene=LOC108167315
CDKAL1	15.9971	CDKAL1 Threonylcarbamoyladenosine TRNA Methylthiotransferase	Protein Coding	Q5VV42	52	GC06P020534	https://www.genecards.org/cgi-bin/carddisp.pl?gene=CDKAL1
CYP19A1	15.9622	Cytochrome P450 Family 19 Subfamily A Member 1	Protein Coding	P11511	61	GC15M051208	https://www.genecards.org/cgi-bin/carddisp.pl?gene=CYP19A1
SDCCAG8	15.9533	SHH Signaling And Ciliogenesis Regulator SDCCAG8	Protein Coding	Q86SQ7	53	GC01P243255	https://www.genecards.org/cgi-bin/carddisp.pl?gene=SDCCAG8
GCK	15.8018	Glucokinase	Protein Coding	P35557	62	GC07M045688	https://www.genecards.org/cgi-bin/carddisp.pl?gene=GCK
MT-CYB	15.7286	Mitochondrially Encoded Cytochrome B	Protein Coding	P00156	45	GCMTP014749	https://www.genecards.org/cgi-bin/carddisp.pl?gene=MT-CYB
HNF4A	15.6835	Hepatocyte Nuclear Factor 4 Alpha	Protein Coding	P41235	62	GC20P044355	https://www.genecards.org/cgi-bin/carddisp.pl?gene=HNF4A
NAMPT	15.6426	Nicotinamide Phosphoribosyltransferase	Protein Coding	P43490	60	GC07M106248	https://www.genecards.org/cgi-bin/carddisp.pl?gene=NAMPT
KCNJ11	15.6028	Potassium Inwardly Rectifying Channel Subfamily J Member 11	Protein Coding	Q14654	59	GC11M018109	https://www.genecards.org/cgi-bin/carddisp.pl?gene=KCNJ11
NR3C1	15.5874	Nuclear Receptor Subfamily 3 Group C Member 1	Protein Coding	P04150	62	GC05M143277	https://www.genecards.org/cgi-bin/carddisp.pl?gene=NR3C1
RAI1	15.5203	Retinoic Acid Induced 1	Protein Coding	Q7Z5J4	51	GC17P154060	https://www.genecards.org/cgi-bin/carddisp.pl?gene=RAI1
AQP7	15.5187	Aquaporin 7	Protein Coding	O14520	55	GC09M033384	https://www.genecards.org/cgi-bin/carddisp.pl?gene=AQP7
LEPROT	15.5089	Leptin Receptor Overlapping Transcript	Protein Coding	O15243	42	GC01P065420	https://www.genecards.org/cgi-bin/carddisp.pl?gene=LEPROT
CFAP418	15.5013	Cilia And Flagella Associated Protein 418	Protein Coding	Q96NL8	44	GC08M095245	https://www.genecards.org/cgi-bin/carddisp.pl?gene=CFAP418
MRAP2	15.4955	Melanocortin 2 Receptor Accessory Protein 2	Protein Coding	Q96G30	44	GC06P182418	https://www.genecards.org/cgi-bin/carddisp.pl?gene=MRAP2
CEP290	15.4615	Centrosomal Protein 290	Protein Coding	O15078	54	GC12M088049	https://www.genecards.org/cgi-bin/carddisp.pl?gene=CEP290
LZTFL1	15.4228	Leucine Zipper Transcription Factor Like 1	Protein Coding	Q9NQ48	51	GC03M045823	https://www.genecards.org/cgi-bin/carddisp.pl?gene=LZTFL1
MTHFR	15.4009	Methylenetetrahydrofolate Reductase	Protein Coding	P42898	61	GC01M011785	https://www.genecards.org/cgi-bin/carddisp.pl?gene=MTHFR
COMT	15.2847	Catechol-O-Methyltransferase	Protein Coding	P21964	64	GC22P019941	https://www.genecards.org/cgi-bin/carddisp.pl?gene=COMT
MTTP	15.2751	Microsomal Triglyceride Transfer Protein	Protein Coding	P55157	57	GC04P099563	https://www.genecards.org/cgi-bin/carddisp.pl?gene=MTTP
PNPLA2	15.2612	Patatin Like Domain 2, Triacylglycerol Lipase	Protein Coding	Q96AD5	57	GC11P020269	https://www.genecards.org/cgi-bin/carddisp.pl?gene=PNPLA2
KSR2	15.2269	Kinase Suppressor Of Ras 2	Protein Coding	Q6VAB6	48	GC12M117453	https://www.genecards.org/cgi-bin/carddisp.pl?gene=KSR2
SHBG	15.1999	Sex Hormone Binding Globulin	Protein Coding	P04278	55	GC17P007613	https://www.genecards.org/cgi-bin/carddisp.pl?gene=SHBG
ABCC8	15.1534	ATP Binding Cassette Subfamily C Member 8	Protein Coding	Q09428	59	GC11M017392	https://www.genecards.org/cgi-bin/carddisp.pl?gene=ABCC8
ACE	15.0898	Angiotensin I Converting Enzyme	Protein Coding	P12821	64	GC17P063477	https://www.genecards.org/cgi-bin/carddisp.pl?gene=ACE
PIK3CA	15.0582	Phosphatidylinositol-4,5-Bisphosphate 3-Kinase Catalytic Subunit Alpha	Protein Coding	P42336	65	GC03P179148	https://www.genecards.org/cgi-bin/carddisp.pl?gene=PIK3CA
APOA5	14.9458	Apolipoprotein A5	Protein Coding	Q6Q788	55	GC11M116789	https://www.genecards.org/cgi-bin/carddisp.pl?gene=APOA5
SLC6A14	14.8982	Solute Carrier Family 6 Member 14	Protein Coding	Q9UN76	52	GC0XP116436	https://www.genecards.org/cgi-bin/carddisp.pl?gene=SLC6A14
LMNA	14.8379	Lamin A/C	Protein Coding	P02545	63	GC01P156082	https://www.genecards.org/cgi-bin/carddisp.pl?gene=LMNA
CENPO	14.8145	Centromere Protein O	Protein Coding	Q9BU64	43	GC02P024793	https://www.genecards.org/cgi-bin/carddisp.pl?gene=CENPO
GHRLOS	14.7014	Ghrelin Opposite Strand/Antisense RNA	RNA Gene		22	GC03P027025	https://www.genecards.org/cgi-bin/carddisp.pl?gene=GHRLOS
PTEN	14.6974	Phosphatase And Tensin Homolog	Protein Coding	P60484	65	GC10P124078	https://www.genecards.org/cgi-bin/carddisp.pl?gene=PTEN
PHF6	14.6766	PHD Finger Protein 6	Protein Coding	Q8IWS0	52	GC0XP134373	https://www.genecards.org/cgi-bin/carddisp.pl?gene=PHF6
MKS1	14.6472	MKS Transition Zone Complex Subunit 1	Protein Coding	Q9NXB0	52	GC17M058205	https://www.genecards.org/cgi-bin/carddisp.pl?gene=MKS1
AKT2	14.5877	AKT Serine/Threonine Kinase 2	Protein Coding	P31751	67	GC19M040230	https://www.genecards.org/cgi-bin/carddisp.pl?gene=AKT2
BMIQ7	14.4659	Obesity, Susceptibility To, On Chromosome 4	Genetic Locus		2	GC04U901803	https://www.genecards.org/cgi-bin/carddisp.pl?gene=BMIQ7
CCL2	14.3914	C-C Motif Chemokine Ligand 2	Protein Coding	P13500	62	GC17P034255	https://www.genecards.org/cgi-bin/carddisp.pl?gene=CCL2
SLC17A5	14.3508	Solute Carrier Family 17 Member 5	Protein Coding	Q9NRA2	58	GC06M073593	https://www.genecards.org/cgi-bin/carddisp.pl?gene=SLC17A5
GH1	14.3354	Growth Hormone 1	Protein Coding	P01241	57	GC17M063917	https://www.genecards.org/cgi-bin/carddisp.pl?gene=GH1
MFN2	14.2871	Mitofusin 2	Protein Coding	O95140	61	GC01P011980	https://www.genecards.org/cgi-bin/carddisp.pl?gene=MFN2
DNMT3A	14.2662	DNA Methyltransferase 3 Alpha	Protein Coding	Q9Y6K1	65	GC02M025228	https://www.genecards.org/cgi-bin/carddisp.pl?gene=DNMT3A
DNM1L	14.2601	Dynamin 1 Like	Protein Coding	O00429	61	GC12P032679	https://www.genecards.org/cgi-bin/carddisp.pl?gene=DNM1L
CCK	14.2181	Cholecystokinin	Protein Coding	P06307	56	GC03M042274	https://www.genecards.org/cgi-bin/carddisp.pl?gene=CCK
GNB3	14.1013	G Protein Subunit Beta 3	Protein Coding	P16520	60	GC12P006839	https://www.genecards.org/cgi-bin/carddisp.pl?gene=GNB3
SDC3	14.0818	Syndecan 3	Protein Coding	O75056	54	GC01M030869	https://www.genecards.org/cgi-bin/carddisp.pl?gene=SDC3
PPARA	13.9819	Peroxisome Proliferator Activated Receptor Alpha	Protein Coding	Q07869	57	GC22P046150	https://www.genecards.org/cgi-bin/carddisp.pl?gene=PPARA
WDPCP	13.9814	WD Repeat Containing Planar Cell Polarity Effector	Protein Coding	O95876	50	GC02M063121	https://www.genecards.org/cgi-bin/carddisp.pl?gene=WDPCP
IFT27	13.9368	Intraflagellar Transport 27	Protein Coding	Q9BW83	50	GC22M086114	https://www.genecards.org/cgi-bin/carddisp.pl?gene=IFT27
GHR	13.8903	Growth Hormone Receptor	Protein Coding	P10912	58	GC05P042429	https://www.genecards.org/cgi-bin/carddisp.pl?gene=GHR
DGAT1	13.7994	Diacylglycerol O-Acyltransferase 1	Protein Coding	O75907	60	GC08M147388	https://www.genecards.org/cgi-bin/carddisp.pl?gene=DGAT1
SLC2A4	13.798	Solute Carrier Family 2 Member 4	Protein Coding	P14672	60	GC17P153733	https://www.genecards.org/cgi-bin/carddisp.pl?gene=SLC2A4
SCAPER	13.7441	S-Phase Cyclin A Associated Protein In The ER	Protein Coding	Q9BY12	47	GC15M076347	https://www.genecards.org/cgi-bin/carddisp.pl?gene=SCAPER
TCF7L2	13.6023	Transcription Factor 7 Like 2	Protein Coding	Q9NQB0	59	GC10P112950	https://www.genecards.org/cgi-bin/carddisp.pl?gene=TCF7L2
GLDC	13.5699	Glycine Decarboxylase	Protein Coding	P23378	60	GC09M006522	https://www.genecards.org/cgi-bin/carddisp.pl?gene=GLDC
MT-TP	13.387	Mitochondrially Encoded TRNA-Pro (CCN)	RNA Gene		19	GCMTM015957	https://www.genecards.org/cgi-bin/carddisp.pl?gene=MT-TP
FFAR4	13.373	Free Fatty Acid Receptor 4	Protein Coding	Q5NUL3	50	GC10P093566	https://www.genecards.org/cgi-bin/carddisp.pl?gene=FFAR4
IL1B	13.3492	Interleukin 1 Beta	Protein Coding	P01584	60	GC02M112829	https://www.genecards.org/cgi-bin/carddisp.pl?gene=IL1B
REN	13.3351	Renin	Protein Coding	P00797	61	GC01M204154	https://www.genecards.org/cgi-bin/carddisp.pl?gene=REN
ABCA1	13.3251	ATP Binding Cassette Subfamily A Member 1	Protein Coding	O95477	62	GC09M104781	https://www.genecards.org/cgi-bin/carddisp.pl?gene=ABCA1
MYT1L	13.3061	Myelin Transcription Factor 1 Like	Protein Coding	Q9UL68	55	GC02M001789	https://www.genecards.org/cgi-bin/carddisp.pl?gene=MYT1L
PPARGC1B	13.2875	PPARG Coactivator 1 Beta	Protein Coding	Q86YN6	48	GC05P149730	https://www.genecards.org/cgi-bin/carddisp.pl?gene=PPARGC1B
PLA2G7	13.2631	Phospholipase A2 Group VII	Protein Coding	Q13093	63	GC06M046704	https://www.genecards.org/cgi-bin/carddisp.pl?gene=PLA2G7
TRIM32	13.1884	Tripartite Motif Containing 32	Protein Coding	Q13049	55	GC09P116687	https://www.genecards.org/cgi-bin/carddisp.pl?gene=TRIM32
POLG	13.1788	DNA Polymerase Gamma, Catalytic Subunit	Protein Coding	P54098	61	GC15M163223	https://www.genecards.org/cgi-bin/carddisp.pl?gene=POLG
PTPN1	13.1516	Protein Tyrosine Phosphatase Non-Receptor Type 1	Protein Coding	P18031	62	GC20P050510	https://www.genecards.org/cgi-bin/carddisp.pl?gene=PTPN1
BRCA2	13.148	BRCA2 DNA Repair Associated	Protein Coding	P51587	61	GC13P032315	https://www.genecards.org/cgi-bin/carddisp.pl?gene=BRCA2
LDLR	13.1023	Low Density Lipoprotein Receptor	Protein Coding	P01130	64	GC19P151814	https://www.genecards.org/cgi-bin/carddisp.pl?gene=LDLR
MIR122	13.0331	MicroRNA 122	RNA Gene		30	GC18P058451	https://www.genecards.org/cgi-bin/carddisp.pl?gene=MIR122
SLC6A3	12.9561	Solute Carrier Family 6 Member 3	Protein Coding	Q01959	63	GC05M001392	https://www.genecards.org/cgi-bin/carddisp.pl?gene=SLC6A3
INPPL1	12.9397	Inositol Polyphosphate Phosphatase Like 1	Protein Coding	O15357	61	GC11P072223	https://www.genecards.org/cgi-bin/carddisp.pl?gene=INPPL1
RARRES2	12.847	Retinoic Acid Receptor Responder 2	Protein Coding	Q99969	51	GC07M150333	https://www.genecards.org/cgi-bin/carddisp.pl?gene=RARRES2
SREBF1	12.7767	Sterol Regulatory Element Binding Transcription Factor 1	Protein Coding	P36956	61	GC17M017810	https://www.genecards.org/cgi-bin/carddisp.pl?gene=SREBF1
PNPLA3	12.7261	Patatin Like Domain 3, 1-Acylglycerol-3-Phosphate O-Acyltransferase	Protein Coding	Q9NST1	54	GC22P043923	https://www.genecards.org/cgi-bin/carddisp.pl?gene=PNPLA3
PCSK9	12.6777	Proprotein Convertase Subtilisin/Kexin Type 9	Protein Coding	Q8NBP7	62	GC01P055039	https://www.genecards.org/cgi-bin/carddisp.pl?gene=PCSK9
ACACA	12.6774	Acetyl-CoA Carboxylase Alpha	Protein Coding	Q13085	62	GC17M037084	https://www.genecards.org/cgi-bin/carddisp.pl?gene=ACACA
RIC3	12.6468	RIC3 Acetylcholine Receptor Chaperone	Protein Coding	Q7Z5B4	47	GC11M008092	https://www.genecards.org/cgi-bin/carddisp.pl?gene=RIC3
CPT1A	12.6466	Carnitine Palmitoyltransferase 1A	Protein Coding	P50416	61	GC11M068754	https://www.genecards.org/cgi-bin/carddisp.pl?gene=CPT1A
G6PC1	12.5742	Glucose-6-Phosphatase Catalytic Subunit 1	Protein Coding	P35575	56	GC17P156244	https://www.genecards.org/cgi-bin/carddisp.pl?gene=G6PC1
CELA2A	12.5058	Chymotrypsin Like Elastase 2A	Protein Coding	P08217	55	GC01P015456	https://www.genecards.org/cgi-bin/carddisp.pl?gene=CELA2A
HSD11B2	12.4499	Hydroxysteroid 11-Beta Dehydrogenase 2	Protein Coding	P80365	58	GC16P121870	https://www.genecards.org/cgi-bin/carddisp.pl?gene=HSD11B2
POGZ	12.4141	Pogo Transposable Element Derived With ZNF Domain	Protein Coding	Q7Z3K3	52	GC01M151402	https://www.genecards.org/cgi-bin/carddisp.pl?gene=POGZ
PIK3R1	12.4039	Phosphoinositide-3-Kinase Regulatory Subunit 1	Protein Coding	P27986	65	GC05P068215	https://www.genecards.org/cgi-bin/carddisp.pl?gene=PIK3R1
CAV1	12.2998	Caveolin 1	Protein Coding	Q03135	61	GC07P116524	https://www.genecards.org/cgi-bin/carddisp.pl?gene=CAV1
GPT	12.2801	Glutamic--Pyruvic Transaminase	Protein Coding	P24298	55	GC08P144502	https://www.genecards.org/cgi-bin/carddisp.pl?gene=GPT
HNF1B	12.2574	HNF1 Homeobox B	Protein Coding	P35680	55	GC17M037686	https://www.genecards.org/cgi-bin/carddisp.pl?gene=HNF1B
TP53	12.2354	Tumor Protein P53	Protein Coding	P04637	66	GC17M007661	https://www.genecards.org/cgi-bin/carddisp.pl?gene=TP53
H6PD	12.1981	Hexose-6-Phosphate Dehydrogenase/Glucose 1-Dehydrogenase	Protein Coding	O95479	56	GC01P009234	https://www.genecards.org/cgi-bin/carddisp.pl?gene=H6PD
LCAT	12.1932	Lecithin-Cholesterol Acyltransferase	Protein Coding	P04180	60	GC16M067939	https://www.genecards.org/cgi-bin/carddisp.pl?gene=LCAT
TMEM18	12.1773	Transmembrane Protein 18	Protein Coding	Q96B42	46	GC02M000660	https://www.genecards.org/cgi-bin/carddisp.pl?gene=TMEM18
CPE	12.1595	Carboxypeptidase E	Protein Coding	P16870	60	GC04P165361	https://www.genecards.org/cgi-bin/carddisp.pl?gene=CPE
SLC2A1	12.1035	Solute Carrier Family 2 Member 1	Protein Coding	P11166	66	GC01M042925	https://www.genecards.org/cgi-bin/carddisp.pl?gene=SLC2A1
CBS	12.097	Cystathionine Beta-Synthase	Protein Coding	P35520	64	GC21M043053	https://www.genecards.org/cgi-bin/carddisp.pl?gene=CBS
IRS2	12.0917	Insulin Receptor Substrate 2	Protein Coding	Q9Y4H2	59	GC13M109752	https://www.genecards.org/cgi-bin/carddisp.pl?gene=IRS2
XDH	12.074	Xanthine Dehydrogenase	Protein Coding	P47989	60	GC02M031334	https://www.genecards.org/cgi-bin/carddisp.pl?gene=XDH
MAOA	12.0368	Monoamine Oxidase A	Protein Coding	P21397	62	GC0XP043654	https://www.genecards.org/cgi-bin/carddisp.pl?gene=MAOA
FABP2	12.0339	Fatty Acid Binding Protein 2	Protein Coding	P12104	54	GC04M119317	https://www.genecards.org/cgi-bin/carddisp.pl?gene=FABP2
AKT1	12.0145	AKT Serine/Threonine Kinase 1	Protein Coding	P31749	66	GC14M104769	https://www.genecards.org/cgi-bin/carddisp.pl?gene=AKT1
HMOX1	11.9654	Heme Oxygenase 1	Protein Coding	P09601	65	GC22P035380	https://www.genecards.org/cgi-bin/carddisp.pl?gene=HMOX1
LPIN1	11.9262	Lipin 1	Protein Coding	Q14693	59	GC02P011677	https://www.genecards.org/cgi-bin/carddisp.pl?gene=LPIN1
CIDEC	11.87	Cell Death Inducing DFFA Like Effector C	Protein Coding	Q96AQ7	52	GC03M009866	https://www.genecards.org/cgi-bin/carddisp.pl?gene=CIDEC
LOC105376020	11.7925	Uncharacterized LOC105376020	RNA Gene		13	GC09P074467	https://www.genecards.org/cgi-bin/carddisp.pl?gene=LOC105376020
ALB	11.7526	Albumin	Protein Coding	P02768	61	GC04P073397	https://www.genecards.org/cgi-bin/carddisp.pl?gene=ALB
GPD1	11.6821	Glycerol-3-Phosphate Dehydrogenase 1	Protein Coding	P21695	56	GC12P075094	https://www.genecards.org/cgi-bin/carddisp.pl?gene=GPD1
SLC2A2	11.6457	Solute Carrier Family 2 Member 2	Protein Coding	P11168	63	GC03M171024	https://www.genecards.org/cgi-bin/carddisp.pl?gene=SLC2A2
IGFBP1	11.6444	Insulin Like Growth Factor Binding Protein 1	Protein Coding	P08833	55	GC07P051058	https://www.genecards.org/cgi-bin/carddisp.pl?gene=IGFBP1
HCRT	11.5133	Hypocretin Neuropeptide Precursor	Protein Coding	O43612	53	GC17M097206	https://www.genecards.org/cgi-bin/carddisp.pl?gene=HCRT
CYP21A2	11.461	Cytochrome P450 Family 21 Subfamily A Member 2	Protein Coding	P08686	55	GC06P181915	https://www.genecards.org/cgi-bin/carddisp.pl?gene=CYP21A2
MYH9	11.4563	Myosin Heavy Chain 9	Protein Coding	P35579	60	GC22M036281	https://www.genecards.org/cgi-bin/carddisp.pl?gene=MYH9
HFE	11.4423	Homeostatic Iron Regulator	Protein Coding	Q30201	58	GC06P026087	https://www.genecards.org/cgi-bin/carddisp.pl?gene=HFE
CUL4B	11.4093	Cullin 4B	Protein Coding	Q13620	55	GC0XM120526	https://www.genecards.org/cgi-bin/carddisp.pl?gene=CUL4B
DLK1	11.4036	Delta Like Non-Canonical Notch Ligand 1	Protein Coding	P80370	58	GC14P120459	https://www.genecards.org/cgi-bin/carddisp.pl?gene=DLK1
MIR143	11.3721	MicroRNA 143	RNA Gene		32	GC05P159244	https://www.genecards.org/cgi-bin/carddisp.pl?gene=MIR143
PRL	11.3515	Prolactin	Protein Coding	P01236	56	GC06M022287	https://www.genecards.org/cgi-bin/carddisp.pl?gene=PRL
ASOBS	11.3242	Asthma And Obesity Susceptibility, Chromosome 16p11 Inversion Related	Genetic Locus		1	GC16U901990	https://www.genecards.org/cgi-bin/carddisp.pl?gene=ASOBS
ARG1	11.3211	Arginase 1	Protein Coding	P05089	62	GC06P183096	https://www.genecards.org/cgi-bin/carddisp.pl?gene=ARG1
FASN	11.312	Fatty Acid Synthase	Protein Coding	P49327	61	GC17M082078	https://www.genecards.org/cgi-bin/carddisp.pl?gene=FASN
EIF2S3	11.3071	Eukaryotic Translation Initiation Factor 2 Subunit Gamma	Protein Coding	P41091	58	GC0XP024054	https://www.genecards.org/cgi-bin/carddisp.pl?gene=EIF2S3
NRXN1	11.303	Neurexin 1	Protein Coding	Q9ULB1	61	GC02M049918	https://www.genecards.org/cgi-bin/carddisp.pl?gene=NRXN1
PDP1	11.2892	Pyruvate Dehydrogenase Phosphatase Catalytic Subunit 1	Protein Coding	Q9P0J1	60	GC08P093857	https://www.genecards.org/cgi-bin/carddisp.pl?gene=PDP1
PDX1	11.2194	Pancreatic And Duodenal Homeobox 1	Protein Coding	P52945	59	GC13P028977	https://www.genecards.org/cgi-bin/carddisp.pl?gene=PDX1
STAT3	11.2139	Signal Transducer And Activator Of Transcription 3	Protein Coding	P40763	67	GC17M042313	https://www.genecards.org/cgi-bin/carddisp.pl?gene=STAT3
PTPN11	11.2138	Protein Tyrosine Phosphatase Non-Receptor Type 11	Protein Coding	Q06124	67	GC12P112418	https://www.genecards.org/cgi-bin/carddisp.pl?gene=PTPN11
WFS1	11.1932	Wolframin ER Transmembrane Glycoprotein	Protein Coding	O76024	58	GC04P006269	https://www.genecards.org/cgi-bin/carddisp.pl?gene=WFS1
DIXDC1	11.1225	DIX Domain Containing 1	Protein Coding	Q155Q3	47	GC11P111927	https://www.genecards.org/cgi-bin/carddisp.pl?gene=DIXDC1
HAMP	11.108	Hepcidin Antimicrobial Peptide	Protein Coding	P81172	56	GC19P152385	https://www.genecards.org/cgi-bin/carddisp.pl?gene=HAMP
KCNH2	11.0754	Potassium Voltage-Gated Channel Subfamily H Member 2	Protein Coding	Q12809	63	GC07M150944	https://www.genecards.org/cgi-bin/carddisp.pl?gene=KCNH2
MEG3	11.0322	Maternally Expressed 3	RNA Gene		37	GC14P121348	https://www.genecards.org/cgi-bin/carddisp.pl?gene=MEG3
FBXO11	11.0168	F-Box Protein 11	Protein Coding	Q86XK2	54	GC02M047789	https://www.genecards.org/cgi-bin/carddisp.pl?gene=FBXO11
IL18	11.0102	Interleukin 18	Protein Coding	Q14116	57	GC11M112143	https://www.genecards.org/cgi-bin/carddisp.pl?gene=IL18
CETP	10.9934	Cholesteryl Ester Transfer Protein	Protein Coding	P11597	60	GC16P056961	https://www.genecards.org/cgi-bin/carddisp.pl?gene=CETP
CASR	10.9556	Calcium Sensing Receptor	Protein Coding	P41180	64	GC03P122183	https://www.genecards.org/cgi-bin/carddisp.pl?gene=CASR
NOS3	10.9328	Nitric Oxide Synthase 3	Protein Coding	P29474	62	GC07P165997	https://www.genecards.org/cgi-bin/carddisp.pl?gene=NOS3
SCN1A	10.8985	Sodium Voltage-Gated Channel Alpha Subunit 1	Protein Coding	P35498	61	GC02M165989	https://www.genecards.org/cgi-bin/carddisp.pl?gene=SCN1A
DNMT1	10.8972	DNA Methyltransferase 1	Protein Coding	P26358	66	GC19M010133	https://www.genecards.org/cgi-bin/carddisp.pl?gene=DNMT1
CAPN10	10.8788	Calpain 10	Protein Coding	Q9HC96	54	GC02P240586	https://www.genecards.org/cgi-bin/carddisp.pl?gene=CAPN10
GLP1R	10.829	Glucagon Like Peptide 1 Receptor	Protein Coding	P43220	60	GC06P039048	https://www.genecards.org/cgi-bin/carddisp.pl?gene=GLP1R
DPP4	10.7997	Dipeptidyl Peptidase 4	Protein Coding	P27487	62	GC02M161992	https://www.genecards.org/cgi-bin/carddisp.pl?gene=DPP4
DRD2	10.7611	Dopamine Receptor D2	Protein Coding	P14416	62	GC11M113409	https://www.genecards.org/cgi-bin/carddisp.pl?gene=DRD2
COG2	10.7478	Component Of Oligomeric Golgi Complex 2	Protein Coding	Q14746	51	GC01P230642	https://www.genecards.org/cgi-bin/carddisp.pl?gene=COG2
SOD1	10.7431	Superoxide Dismutase 1	Protein Coding	P00441	66	GC21P031659	https://www.genecards.org/cgi-bin/carddisp.pl?gene=SOD1
FGF21	10.7233	Fibroblast Growth Factor 21	Protein Coding	Q9NSA1	52	GC19P152833	https://www.genecards.org/cgi-bin/carddisp.pl?gene=FGF21
IGF2	10.7096	Insulin Like Growth Factor 2	Protein Coding	P01344	61	GC11M015123	https://www.genecards.org/cgi-bin/carddisp.pl?gene=IGF2
PON1	10.707	Paraoxonase 1	Protein Coding	P27169	60	GC07M095297	https://www.genecards.org/cgi-bin/carddisp.pl?gene=PON1
NPY2R	10.7035	Neuropeptide Y Receptor Y2	Protein Coding	P49146	55	GC04P155173	https://www.genecards.org/cgi-bin/carddisp.pl?gene=NPY2R
PCK2	10.6688	Phosphoenolpyruvate Carboxykinase 2, Mitochondrial	Protein Coding	Q16822	58	GC14P024094	https://www.genecards.org/cgi-bin/carddisp.pl?gene=PCK2
MIR27B	10.6673	MicroRNA 27b	RNA Gene		30	GC09P107001	https://www.genecards.org/cgi-bin/carddisp.pl?gene=MIR27B
SNRPN	10.665	Small Nuclear Ribonucleoprotein Polypeptide N	Protein Coding	P63162	57	GC15P024823	https://www.genecards.org/cgi-bin/carddisp.pl?gene=SNRPN
TH	10.6535	Tyrosine Hydroxylase	Protein Coding	P07101	63	GC11M002163	https://www.genecards.org/cgi-bin/carddisp.pl?gene=TH
CPT2	10.6346	Carnitine Palmitoyltransferase 2	Protein Coding	P23786	62	GC01P053196	https://www.genecards.org/cgi-bin/carddisp.pl?gene=CPT2
NPC1	10.6053	NPC Intracellular Cholesterol Transporter 1	Protein Coding	O15118	62	GC18M023506	https://www.genecards.org/cgi-bin/carddisp.pl?gene=NPC1
MIR33A	10.6044	MicroRNA 33a	RNA Gene		28	GC22P041900	https://www.genecards.org/cgi-bin/carddisp.pl?gene=MIR33A
G6PC3	10.6042	Glucose-6-Phosphatase Catalytic Subunit 3	Protein Coding	Q9BUM1	54	GC17P044070	https://www.genecards.org/cgi-bin/carddisp.pl?gene=G6PC3
PCK1	10.6028	Phosphoenolpyruvate Carboxykinase 1	Protein Coding	P35558	60	GC20P057561	https://www.genecards.org/cgi-bin/carddisp.pl?gene=PCK1
NEGR1	10.5442	Neuronal Growth Regulator 1	Protein Coding	Q7Z3B1	50	GC01M071395	https://www.genecards.org/cgi-bin/carddisp.pl?gene=NEGR1
FDFT1	10.5169	Farnesyl-Diphosphate Farnesyltransferase 1	Protein Coding	P37268	58	GC08P011795	https://www.genecards.org/cgi-bin/carddisp.pl?gene=FDFT1
DDHD2	10.5107	DDHD Domain Containing 2	Protein Coding	O94830	51	GC08P038225	https://www.genecards.org/cgi-bin/carddisp.pl?gene=DDHD2
ADIPOR1	10.504	Adiponectin Receptor 1	Protein Coding	Q96A54	55	GC01M202940	https://www.genecards.org/cgi-bin/carddisp.pl?gene=ADIPOR1
ITLN1	10.4664	Intelectin 1	Protein Coding	Q8WWA0	51	GC01M160876	https://www.genecards.org/cgi-bin/carddisp.pl?gene=ITLN1
TGFB1	10.4611	Transforming Growth Factor Beta 1	Protein Coding	P01137	65	GC19M041301	https://www.genecards.org/cgi-bin/carddisp.pl?gene=TGFB1
IGFBP3	10.4526	Insulin Like Growth Factor Binding Protein 3	Protein Coding	P17936	59	GC07M045912	https://www.genecards.org/cgi-bin/carddisp.pl?gene=IGFBP3
INSIG2	10.4474	Insulin Induced Gene 2	Protein Coding	Q9Y5U4	47	GC02P118088	https://www.genecards.org/cgi-bin/carddisp.pl?gene=INSIG2
TFAM	10.4304	Transcription Factor A, Mitochondrial	Protein Coding	Q00059	57	GC10P058385	https://www.genecards.org/cgi-bin/carddisp.pl?gene=TFAM
ICAM1	10.4219	Intercellular Adhesion Molecule 1	Protein Coding	P05362	63	GC19P151796	https://www.genecards.org/cgi-bin/carddisp.pl?gene=ICAM1
MMP9	10.3834	Matrix Metallopeptidase 9	Protein Coding	P14780	66	GC20P046008	https://www.genecards.org/cgi-bin/carddisp.pl?gene=MMP9
G6PD	10.3713	Glucose-6-Phosphate Dehydrogenase	Protein Coding	P11413	62	GC0XM154625	https://www.genecards.org/cgi-bin/carddisp.pl?gene=G6PD
IGF1R	10.3638	Insulin Like Growth Factor 1 Receptor	Protein Coding	P08069	68	GC15P098648	https://www.genecards.org/cgi-bin/carddisp.pl?gene=IGF1R
NEUROD1	10.2954	Neuronal Differentiation 1	Protein Coding	Q13562	55	GC02M181673	https://www.genecards.org/cgi-bin/carddisp.pl?gene=NEUROD1
SIRT1	10.2673	Sirtuin 1	Protein Coding	Q96EB6	62	GC10P067884	https://www.genecards.org/cgi-bin/carddisp.pl?gene=SIRT1
NDN	10.2227	Necdin, MAGE Family Member	Protein Coding	Q99608	55	GC15M047478	https://www.genecards.org/cgi-bin/carddisp.pl?gene=NDN
PAX4	10.2085	Paired Box 4	Protein Coding	O43316	52	GC07M127610	https://www.genecards.org/cgi-bin/carddisp.pl?gene=PAX4
GHSR	10.1035	Growth Hormone Secretagogue Receptor	Protein Coding	Q92847	58	GC03M172443	https://www.genecards.org/cgi-bin/carddisp.pl?gene=GHSR
FABP4	10.0927	Fatty Acid Binding Protein 4	Protein Coding	P15090	56	GC08M081478	https://www.genecards.org/cgi-bin/carddisp.pl?gene=FABP4
FNDC5	10.0741	Fibronectin Type III Domain Containing 5	Protein Coding	Q8NAU1	47	GC01M035669	https://www.genecards.org/cgi-bin/carddisp.pl?gene=FNDC5
GFPT1	10.063	Glutamine--Fructose-6-Phosphate Transaminase 1	Protein Coding	Q06210	60	GC02M069319	https://www.genecards.org/cgi-bin/carddisp.pl?gene=GFPT1
GHRH	10.0592	Growth Hormone Releasing Hormone	Protein Coding	P01286	50	GC20M037251	https://www.genecards.org/cgi-bin/carddisp.pl?gene=GHRH
ABHD5	10.0589	Abhydrolase Domain Containing 5, Lysophosphatidic Acid Acyltransferase	Protein Coding	Q8WTS1	58	GC03P044257	https://www.genecards.org/cgi-bin/carddisp.pl?gene=ABHD5
GNPDA2	10.0453	Glucosamine-6-Phosphate Deaminase 2	Protein Coding	Q8TDQ7	49	GC04M044684	https://www.genecards.org/cgi-bin/carddisp.pl?gene=GNPDA2
MAN1B1	10.0333	Mannosidase Alpha Class 1B Member 1	Protein Coding	Q9UKM7	60	GC09P137086	https://www.genecards.org/cgi-bin/carddisp.pl?gene=MAN1B1
SLC30A8	10.0326	Solute Carrier Family 30 Member 8	Protein Coding	Q8IWU4	54	GC08P116950	https://www.genecards.org/cgi-bin/carddisp.pl?gene=SLC30A8
SST	10.022	Somatostatin	Protein Coding	P61278	54	GC03M187668	https://www.genecards.org/cgi-bin/carddisp.pl?gene=SST
CTSK	10.018	Cathepsin K	Protein Coding	P43235	62	GC01M167274	https://www.genecards.org/cgi-bin/carddisp.pl?gene=CTSK
GRIA4	10.0033	Glutamate Ionotropic Receptor AMPA Type Subunit 4	Protein Coding	P48058	62	GC11P105609	https://www.genecards.org/cgi-bin/carddisp.pl?gene=GRIA4
EMC1	10.0033	ER Membrane Protein Complex Subunit 1	Protein Coding	Q8N766	50	GC01M019215	https://www.genecards.org/cgi-bin/carddisp.pl?gene=EMC1
RSRC2	10.0033	Arginine And Serine Rich Coiled-Coil 2	Protein Coding	Q7L4I2	42	GC12M122503	https://www.genecards.org/cgi-bin/carddisp.pl?gene=RSRC2
PTS	9.99927	6-Pyruvoyltetrahydropterin Synthase	Protein Coding	Q03393	58	GC11P112226	https://www.genecards.org/cgi-bin/carddisp.pl?gene=PTS
SI	9.97655	Sucrase-Isomaltase	Protein Coding	P14410	58	GC03M164978	https://www.genecards.org/cgi-bin/carddisp.pl?gene=SI
TRAPPC9	9.96062	Trafficking Protein Particle Complex Subunit 9	Protein Coding	Q96Q05	51	GC08M139728	https://www.genecards.org/cgi-bin/carddisp.pl?gene=TRAPPC9
ALDH2	9.95546	Aldehyde Dehydrogenase 2 Family Member	Protein Coding	P05091	64	GC12P111766	https://www.genecards.org/cgi-bin/carddisp.pl?gene=ALDH2
MKRN3	9.94087	Makorin Ring Finger Protein 3	Protein Coding	Q13064	51	GC15P199108	https://www.genecards.org/cgi-bin/carddisp.pl?gene=MKRN3
CTSD	9.89269	Cathepsin D	Protein Coding	P07339	65	GC11M001752	https://www.genecards.org/cgi-bin/carddisp.pl?gene=CTSD
PPARD	9.88934	Peroxisome Proliferator Activated Receptor Delta	Protein Coding	Q03181	59	GC06P182001	https://www.genecards.org/cgi-bin/carddisp.pl?gene=PPARD
PAX6	9.83598	Paired Box 6	Protein Coding	P26367	61	GC11M031784	https://www.genecards.org/cgi-bin/carddisp.pl?gene=PAX6
LIPA	9.82973	Lipase A, Lysosomal Acid Type	Protein Coding	P38571	62	GC10M089213	https://www.genecards.org/cgi-bin/carddisp.pl?gene=LIPA
CRH	9.81108	Corticotropin Releasing Hormone	Protein Coding	P06850	56	GC08M066176	https://www.genecards.org/cgi-bin/carddisp.pl?gene=CRH
PC	9.79898	Pyruvate Carboxylase	Protein Coding	P11498	60	GC11M066848	https://www.genecards.org/cgi-bin/carddisp.pl?gene=PC
COX4I1	9.79566	Cytochrome C Oxidase Subunit 4I1	Protein Coding	P13073	58	GC16P085798	https://www.genecards.org/cgi-bin/carddisp.pl?gene=COX4I1
SLC5A1	9.79382	Solute Carrier Family 5 Member 1	Protein Coding	P13866	60	GC22P032043	https://www.genecards.org/cgi-bin/carddisp.pl?gene=SLC5A1
ESR1	9.7852	Estrogen Receptor 1	Protein Coding	P03372	67	GC06P151656	https://www.genecards.org/cgi-bin/carddisp.pl?gene=ESR1
STAR	9.77612	Steroidogenic Acute Regulatory Protein	Protein Coding	P49675	58	GC08M038836	https://www.genecards.org/cgi-bin/carddisp.pl?gene=STAR
PNPLA6	9.7684	Patatin Like Domain 6, Lysophospholipase	Protein Coding	Q8IY17	57	GC19P007534	https://www.genecards.org/cgi-bin/carddisp.pl?gene=PNPLA6
GDF15	9.7637	Growth Differentiation Factor 15	Protein Coding	Q99988	56	GC19P152105	https://www.genecards.org/cgi-bin/carddisp.pl?gene=GDF15
APOC3	9.73537	Apolipoprotein C3	Protein Coding	P02656	58	GC11P116829	https://www.genecards.org/cgi-bin/carddisp.pl?gene=APOC3
APOC2	9.7038	Apolipoprotein C2	Protein Coding	P02655	57	GC19P152701	https://www.genecards.org/cgi-bin/carddisp.pl?gene=APOC2
KMT2D	9.69978	Lysine Methyltransferase 2D	Protein Coding	O14686	57	GC12M049018	https://www.genecards.org/cgi-bin/carddisp.pl?gene=KMT2D
IL10	9.69724	Interleukin 10	Protein Coding	P22301	60	GC01M206767	https://www.genecards.org/cgi-bin/carddisp.pl?gene=IL10
CAT	9.68302	Catalase	Protein Coding	P04040	64	GC11P034460	https://www.genecards.org/cgi-bin/carddisp.pl?gene=CAT
AGT	9.64508	Angiotensinogen	Protein Coding	P01019	62	GC01M230690	https://www.genecards.org/cgi-bin/carddisp.pl?gene=AGT
GOT2	9.58574	Glutamic-Oxaloacetic Transaminase 2	Protein Coding	P00505	60	GC16M058707	https://www.genecards.org/cgi-bin/carddisp.pl?gene=GOT2
CP	9.55044	Ceruloplasmin	Protein Coding	P00450	62	GC03M149162	https://www.genecards.org/cgi-bin/carddisp.pl?gene=CP
IFT172	9.54262	Intraflagellar Transport 172	Protein Coding	Q9UG01	52	GC02M029258	https://www.genecards.org/cgi-bin/carddisp.pl?gene=IFT172
SOCS3	9.51762	Suppressor Of Cytokine Signaling 3	Protein Coding	O14543	57	GC17M078356	https://www.genecards.org/cgi-bin/carddisp.pl?gene=SOCS3
ACADM	9.50566	Acyl-CoA Dehydrogenase Medium Chain	Protein Coding	P11310	59	GC01P075724	https://www.genecards.org/cgi-bin/carddisp.pl?gene=ACADM
CDKN2A	9.49174	Cyclin Dependent Kinase Inhibitor 2A	Protein Coding	Q8N726	64	GC09M021967	https://www.genecards.org/cgi-bin/carddisp.pl?gene=CDKN2A
HDAC8	9.46368	Histone Deacetylase 8	Protein Coding	Q9BY41	61	GC0XM072329	https://www.genecards.org/cgi-bin/carddisp.pl?gene=HDAC8
ADIPOR2	9.45747	Adiponectin Receptor 2	Protein Coding	Q86V24	54	GC12P001670	https://www.genecards.org/cgi-bin/carddisp.pl?gene=ADIPOR2
CTNNB1	9.44249	Catenin Beta 1	Protein Coding	P35222	67	GC03P041194	https://www.genecards.org/cgi-bin/carddisp.pl?gene=CTNNB1
HBEGF	9.43896	Heparin Binding EGF Like Growth Factor	Protein Coding	Q99075	57	GC05M140332	https://www.genecards.org/cgi-bin/carddisp.pl?gene=HBEGF
BGLAP	9.41587	Bone Gamma-Carboxyglutamate Protein	Protein Coding	P02818	52	GC01P156242	https://www.genecards.org/cgi-bin/carddisp.pl?gene=BGLAP
CYP11A1	9.37614	Cytochrome P450 Family 11 Subfamily A Member 1	Protein Coding	P05108	62	GC15M074337	https://www.genecards.org/cgi-bin/carddisp.pl?gene=CYP11A1
SLC25A19	9.32887	Solute Carrier Family 25 Member 19	Protein Coding	Q9HC21	55	GC17M098053	https://www.genecards.org/cgi-bin/carddisp.pl?gene=SLC25A19
ALPL	9.31811	Alkaline Phosphatase, Biomineralization Associated	Protein Coding	P05186	63	GC01P021508	https://www.genecards.org/cgi-bin/carddisp.pl?gene=ALPL
CYP27A1	9.31198	Cytochrome P450 Family 27 Subfamily A Member 1	Protein Coding	Q02318	60	GC02P218781	https://www.genecards.org/cgi-bin/carddisp.pl?gene=CYP27A1
SNHG11	9.30949	Small Nucleolar RNA Host Gene 11	RNA Gene		30	GC20P038446	https://www.genecards.org/cgi-bin/carddisp.pl?gene=SNHG11
SOD2-OT1	9.30705	SOD2 Overlapping Transcript 1	RNA Gene		20	GC06M159772	https://www.genecards.org/cgi-bin/carddisp.pl?gene=SOD2-OT1
CERNA3	9.30297	Competing Endogenous LncRNA 3 For MiR-645	RNA Gene		21	GC08P056444	https://www.genecards.org/cgi-bin/carddisp.pl?gene=CERNA3
LCT	9.30163	Lactase	Protein Coding	P09848	57	GC02M135787	https://www.genecards.org/cgi-bin/carddisp.pl?gene=LCT
SLC5A2	9.29557	Solute Carrier Family 5 Member 2	Protein Coding	P31639	60	GC16P121110	https://www.genecards.org/cgi-bin/carddisp.pl?gene=SLC5A2
SLC2A9	9.27748	Solute Carrier Family 2 Member 9	Protein Coding	Q9NRM0	58	GC04M009772	https://www.genecards.org/cgi-bin/carddisp.pl?gene=SLC2A9
IAPP	9.27061	Islet Amyloid Polypeptide	Protein Coding	P10997	54	GC12P021354	https://www.genecards.org/cgi-bin/carddisp.pl?gene=IAPP
MT-RNR1	9.24755	Mitochondrially Encoded 12S RRNA	RNA Gene	A0A0C5B5G6	26	GCMTP000642	https://www.genecards.org/cgi-bin/carddisp.pl?gene=MT-RNR1
EGF	9.24036	Epidermal Growth Factor	Protein Coding	P01133	64	GC04P109912	https://www.genecards.org/cgi-bin/carddisp.pl?gene=EGF
SLC6A4	9.2172	Solute Carrier Family 6 Member 4	Protein Coding	P31645	61	GC17M030194	https://www.genecards.org/cgi-bin/carddisp.pl?gene=SLC6A4
FAAH	9.21464	Fatty Acid Amide Hydrolase	Protein Coding	O00519	61	GC01P046394	https://www.genecards.org/cgi-bin/carddisp.pl?gene=FAAH
CYP17A1	9.1783	Cytochrome P450 Family 17 Subfamily A Member 1	Protein Coding	P05093	62	GC10M102830	https://www.genecards.org/cgi-bin/carddisp.pl?gene=CYP17A1
CYP11B2	9.17801	Cytochrome P450 Family 11 Subfamily B Member 2	Protein Coding	P19099	58	GC08M142910	https://www.genecards.org/cgi-bin/carddisp.pl?gene=CYP11B2
CD36	9.16544	CD36 Molecule (CD36 Blood Group)	Protein Coding	P16671	63	GC07P080369	https://www.genecards.org/cgi-bin/carddisp.pl?gene=CD36
GPT2	9.16167	Glutamic--Pyruvic Transaminase 2	Protein Coding	Q8TD30	58	GC16P121343	https://www.genecards.org/cgi-bin/carddisp.pl?gene=GPT2
CLOCK	9.14097	Clock Circadian Regulator	Protein Coding	O15516	57	GC04M055427	https://www.genecards.org/cgi-bin/carddisp.pl?gene=CLOCK
C3	9.12214	Complement C3	Protein Coding	P01024	62	GC19M006677	https://www.genecards.org/cgi-bin/carddisp.pl?gene=C3
MTRR	9.1101	5-Methyltetrahydrofolate-Homocysteine Methyltransferase Reductase	Protein Coding	Q9UBK8	57	GC05P007851	https://www.genecards.org/cgi-bin/carddisp.pl?gene=MTRR
MRPS22	9.07686	Mitochondrial Ribosomal Protein S22	Protein Coding	P82650	54	GC03P139005	https://www.genecards.org/cgi-bin/carddisp.pl?gene=MRPS22
TNFRSF11B	9.0703	TNF Receptor Superfamily Member 11b	Protein Coding	O00300	60	GC08M118923	https://www.genecards.org/cgi-bin/carddisp.pl?gene=TNFRSF11B
CFTR	9.05117	CF Transmembrane Conductance Regulator	Protein Coding	P13569	66	GC07P117287	https://www.genecards.org/cgi-bin/carddisp.pl?gene=CFTR
IRX3	9.04773	Iroquois Homeobox 3	Protein Coding	P78415	47	GC16M054283	https://www.genecards.org/cgi-bin/carddisp.pl?gene=IRX3
FGFR2	9.0119	Fibroblast Growth Factor Receptor 2	Protein Coding	P21802	68	GC10M121478	https://www.genecards.org/cgi-bin/carddisp.pl?gene=FGFR2
SLC22A12	9.00405	Solute Carrier Family 22 Member 12	Protein Coding	Q96S37	58	GC11P107724	https://www.genecards.org/cgi-bin/carddisp.pl?gene=SLC22A12
COA3	8.97017	Cytochrome C Oxidase Assembly Factor 3	Protein Coding	Q9Y2R0	46	GC17M042795	https://www.genecards.org/cgi-bin/carddisp.pl?gene=COA3
F2	8.95604	Coagulation Factor II, Thrombin	Protein Coding	P00734	63	GC11P049059	https://www.genecards.org/cgi-bin/carddisp.pl?gene=F2
MTOR	8.93398	Mechanistic Target Of Rapamycin Kinase	Protein Coding	P42345	68	GC01M011106	https://www.genecards.org/cgi-bin/carddisp.pl?gene=MTOR
GGT1	8.92716	Gamma-Glutamyltransferase 1	Protein Coding	P19440	62	GC22P024583	https://www.genecards.org/cgi-bin/carddisp.pl?gene=GGT1
LAS1L	8.91066	LAS1 Like Ribosome Biogenesis Factor	Protein Coding	Q9Y4W2	49	GC0XM065440	https://www.genecards.org/cgi-bin/carddisp.pl?gene=LAS1L
GFAP	8.90957	Glial Fibrillary Acidic Protein	Protein Coding	P14136	61	GC17M097317	https://www.genecards.org/cgi-bin/carddisp.pl?gene=GFAP
WT1	8.90143	WT1 Transcription Factor	Protein Coding	P19544	61	GC11M032365	https://www.genecards.org/cgi-bin/carddisp.pl?gene=WT1
ABCG5	8.88188	ATP Binding Cassette Subfamily G Member 5	Protein Coding	Q9H222	58	GC02M043806	https://www.genecards.org/cgi-bin/carddisp.pl?gene=ABCG5
MIR125A	8.8718	MicroRNA 125a	RNA Gene		30	GC19P152978	https://www.genecards.org/cgi-bin/carddisp.pl?gene=MIR125A
AHDC1	8.87124	AT-Hook DNA Binding Motif Containing 1	Protein Coding	Q5TGY3	47	GC01M027534	https://www.genecards.org/cgi-bin/carddisp.pl?gene=AHDC1
PCBD1	8.86117	Pterin-4 Alpha-Carbinolamine Dehydratase 1	Protein Coding	P61457	57	GC10M070882	https://www.genecards.org/cgi-bin/carddisp.pl?gene=PCBD1
NR3C2	8.84606	Nuclear Receptor Subfamily 3 Group C Member 2	Protein Coding	P08235	59	GC04M148078	https://www.genecards.org/cgi-bin/carddisp.pl?gene=NR3C2
PRKAR1A	8.83521	Protein Kinase CAMP-Dependent Type I Regulatory Subunit Alpha	Protein Coding	P10644	64	GC17P155470	https://www.genecards.org/cgi-bin/carddisp.pl?gene=PRKAR1A
NLRP3	8.83017	NLR Family Pyrin Domain Containing 3	Protein Coding	Q96P20	62	GC01P247632	https://www.genecards.org/cgi-bin/carddisp.pl?gene=NLRP3
RYR1	8.8277	Ryanodine Receptor 1	Protein Coding	P21817	62	GC19P152460	https://www.genecards.org/cgi-bin/carddisp.pl?gene=RYR1
CEL	8.80581	Carboxyl Ester Lipase	Protein Coding	P19835	58	GC09P133061	https://www.genecards.org/cgi-bin/carddisp.pl?gene=CEL
HTR2C	8.80167	5-Hydroxytryptamine Receptor 2C	Protein Coding	P28335	57	GC0XP114584	https://www.genecards.org/cgi-bin/carddisp.pl?gene=HTR2C
SCD	8.79189	Stearoyl-CoA Desaturase	Protein Coding	O00767	61	GC10P100347	https://www.genecards.org/cgi-bin/carddisp.pl?gene=SCD
ACOX1	8.78788	Acyl-CoA Oxidase 1	Protein Coding	Q15067	58	GC17M075941	https://www.genecards.org/cgi-bin/carddisp.pl?gene=ACOX1
CNNM2	8.78502	Cyclin And CBS Domain Divalent Metal Cation Transport Mediator 2	Protein Coding	Q9H8M5	52	GC10P102918	https://www.genecards.org/cgi-bin/carddisp.pl?gene=CNNM2
SERPINA12	8.76901	Serpin Family A Member 12	Protein Coding	Q8IW75	51	GC14M094487	https://www.genecards.org/cgi-bin/carddisp.pl?gene=SERPINA12
NPPA	8.6857	Natriuretic Peptide A	Protein Coding	P01160	57	GC01M022465	https://www.genecards.org/cgi-bin/carddisp.pl?gene=NPPA
KDM6A	8.68452	Lysine Demethylase 6A	Protein Coding	O15550	60	GC0XP044873	https://www.genecards.org/cgi-bin/carddisp.pl?gene=KDM6A
MTR	8.67614	5-Methyltetrahydrofolate-Homocysteine Methyltransferase	Protein Coding	Q99707	61	GC01P236795	https://www.genecards.org/cgi-bin/carddisp.pl?gene=MTR
CCDC28B	8.67092	Coiled-Coil Domain Containing 28B	Protein Coding	Q9BUN5	50	GC01P076691	https://www.genecards.org/cgi-bin/carddisp.pl?gene=CCDC28B
TLR4	8.6695	Toll Like Receptor 4	Protein Coding	O00206	64	GC09P117704	https://www.genecards.org/cgi-bin/carddisp.pl?gene=TLR4
MIR21	8.66891	MicroRNA 21	RNA Gene		33	GC17P059841	https://www.genecards.org/cgi-bin/carddisp.pl?gene=MIR21
ADSL	8.65913	Adenylosuccinate Lyase	Protein Coding	P30566	60	GC22P040346	https://www.genecards.org/cgi-bin/carddisp.pl?gene=ADSL
MT-ND1	8.65451	Mitochondrially Encoded NADH:Ubiquinone Oxidoreductase Core Subunit 1	Protein Coding	P03886	47	GCMTP003309	https://www.genecards.org/cgi-bin/carddisp.pl?gene=MT-ND1
TIMP1	8.65411	TIMP Metallopeptidase Inhibitor 1	Protein Coding	P01033	57	GC0XP060812	https://www.genecards.org/cgi-bin/carddisp.pl?gene=TIMP1
GAD1	8.57905	Glutamate Decarboxylase 1	Protein Coding	Q99259	62	GC02P170813	https://www.genecards.org/cgi-bin/carddisp.pl?gene=GAD1
SCARB2	8.54179	Scavenger Receptor Class B Member 2	Protein Coding	Q14108	58	GC04M076158	https://www.genecards.org/cgi-bin/carddisp.pl?gene=SCARB2
IER3IP1	8.53707	Immediate Early Response 3 Interacting Protein 1	Protein Coding	Q9Y5U9	47	GC18M047152	https://www.genecards.org/cgi-bin/carddisp.pl?gene=IER3IP1
PRDM16	8.52931	PR/SET Domain 16	Protein Coding	Q9HAZ2	58	GC01P074997	https://www.genecards.org/cgi-bin/carddisp.pl?gene=PRDM16
ATP2A1	8.52652	ATPase Sarcoplasmic/Endoplasmic Reticulum Ca2+ Transporting 1	Protein Coding	O14983	62	GC16P120907	https://www.genecards.org/cgi-bin/carddisp.pl?gene=ATP2A1
LCN2	8.51632	Lipocalin 2	Protein Coding	P80188	58	GC09P128149	https://www.genecards.org/cgi-bin/carddisp.pl?gene=LCN2
PPY	8.50748	Pancreatic Polypeptide	Protein Coding	P01298	51	GC17M043940	https://www.genecards.org/cgi-bin/carddisp.pl?gene=PPY
PRKAG2	8.49162	Protein Kinase AMP-Activated Non-Catalytic Subunit Gamma 2	Protein Coding	Q9UGJ0	62	GC07M151556	https://www.genecards.org/cgi-bin/carddisp.pl?gene=PRKAG2
AHSG	8.48583	Alpha 2-HS Glycoprotein	Protein Coding	P02765	57	GC03P186721	https://www.genecards.org/cgi-bin/carddisp.pl?gene=AHSG
OCRL	8.47942	OCRL Inositol Polyphosphate-5-Phosphatase	Protein Coding	Q01968	58	GC0XP129539	https://www.genecards.org/cgi-bin/carddisp.pl?gene=OCRL
MCHR1	8.45654	Melanin Concentrating Hormone Receptor 1	Protein Coding	Q99705	55	GC22P040679	https://www.genecards.org/cgi-bin/carddisp.pl?gene=MCHR1
IGFBP2	8.4546	Insulin Like Growth Factor Binding Protein 2	Protein Coding	P18065	57	GC02P216632	https://www.genecards.org/cgi-bin/carddisp.pl?gene=IGFBP2
TMEM67	8.44911	Transmembrane Protein 67	Protein Coding	Q5HYA8	52	GC08P093754	https://www.genecards.org/cgi-bin/carddisp.pl?gene=TMEM67
SDHB	8.44204	Succinate Dehydrogenase Complex Iron Sulfur Subunit B	Protein Coding	P21912	61	GC01M022674	https://www.genecards.org/cgi-bin/carddisp.pl?gene=SDHB
HPRT1	8.44005	Hypoxanthine Phosphoribosyltransferase 1	Protein Coding	P00492	61	GC0XP134460	https://www.genecards.org/cgi-bin/carddisp.pl?gene=HPRT1
BRAF	8.4263	B-Raf Proto-Oncogene, Serine/Threonine Kinase	Protein Coding	P15056	67	GC07M140793	https://www.genecards.org/cgi-bin/carddisp.pl?gene=BRAF
MIR126	8.42152	MicroRNA 126	RNA Gene		31	GC09P136670	https://www.genecards.org/cgi-bin/carddisp.pl?gene=MIR126
FGFR1	8.4001	Fibroblast Growth Factor Receptor 1	Protein Coding	P11362	68	GC08M038400	https://www.genecards.org/cgi-bin/carddisp.pl?gene=FGFR1
ADRA2A	8.3867	Adrenoceptor Alpha 2A	Protein Coding	P08913	60	GC10P111077	https://www.genecards.org/cgi-bin/carddisp.pl?gene=ADRA2A
CYP27B1	8.38403	Cytochrome P450 Family 27 Subfamily B Member 1	Protein Coding	O15528	59	GC12M060484	https://www.genecards.org/cgi-bin/carddisp.pl?gene=CYP27B1
MT-ATP6	8.38087	Mitochondrially Encoded ATP Synthase Membrane Subunit 6	Protein Coding	P00846	44	GCMTP008531	https://www.genecards.org/cgi-bin/carddisp.pl?gene=MT-ATP6
KISS1	8.37815	KiSS-1 Metastasis Suppressor	Protein Coding	Q15726	53	GC01M204190	https://www.genecards.org/cgi-bin/carddisp.pl?gene=KISS1
ABCB7	8.3714	ATP Binding Cassette Subfamily B Member 7	Protein Coding	O75027	57	GC0XM075053	https://www.genecards.org/cgi-bin/carddisp.pl?gene=ABCB7
NR1H2	8.37089	Nuclear Receptor Subfamily 1 Group H Member 2	Protein Coding	P55055	59	GC19P050329	https://www.genecards.org/cgi-bin/carddisp.pl?gene=NR1H2
SLC12A3	8.37087	Solute Carrier Family 12 Member 3	Protein Coding	P55017	60	GC16P056865	https://www.genecards.org/cgi-bin/carddisp.pl?gene=SLC12A3
DHCR7	8.37074	7-Dehydrocholesterol Reductase	Protein Coding	Q9UBM7	60	GC11M139962	https://www.genecards.org/cgi-bin/carddisp.pl?gene=DHCR7
DNMT3B	8.37028	DNA Methyltransferase 3 Beta	Protein Coding	Q9UBC3	64	GC20P032762	https://www.genecards.org/cgi-bin/carddisp.pl?gene=DNMT3B
IFNG	8.35967	Interferon Gamma	Protein Coding	P01579	63	GC12M068154	https://www.genecards.org/cgi-bin/carddisp.pl?gene=IFNG
HRAS	8.34127	HRas Proto-Oncogene, GTPase	Protein Coding	P01112	65	GC11M015046	https://www.genecards.org/cgi-bin/carddisp.pl?gene=HRAS
TLR2	8.33718	Toll Like Receptor 2	Protein Coding	O60603	65	GC04P153684	https://www.genecards.org/cgi-bin/carddisp.pl?gene=TLR2
NPAP1	8.32554	Nuclear Pore Associated Protein 1	Protein Coding	Q9NZP6	42	GC15P024675	https://www.genecards.org/cgi-bin/carddisp.pl?gene=NPAP1
APLN	8.30856	Apelin	Protein Coding	Q9ULZ1	48	GC0XM129645	https://www.genecards.org/cgi-bin/carddisp.pl?gene=APLN
ASIP	8.2913	Agouti Signaling Protein	Protein Coding	P42127	51	GC20P053193	https://www.genecards.org/cgi-bin/carddisp.pl?gene=ASIP
HMGCS2	8.286	3-Hydroxy-3-Methylglutaryl-CoA Synthase 2	Protein Coding	P54868	59	GC01M119747	https://www.genecards.org/cgi-bin/carddisp.pl?gene=HMGCS2
NSD1	8.2768	Nuclear Receptor Binding SET Domain Protein 1	Protein Coding	Q96L73	57	GC05P190349	https://www.genecards.org/cgi-bin/carddisp.pl?gene=NSD1
BMP2	8.27012	Bone Morphogenetic Protein 2	Protein Coding	P12643	58	GC20P006767	https://www.genecards.org/cgi-bin/carddisp.pl?gene=BMP2
GIP	8.23934	Gastric Inhibitory Polypeptide	Protein Coding	P09681	49	GC17M048958	https://www.genecards.org/cgi-bin/carddisp.pl?gene=GIP
ADCY5	8.22383	Adenylate Cyclase 5	Protein Coding	O95622	61	GC03M123282	https://www.genecards.org/cgi-bin/carddisp.pl?gene=ADCY5
GYS1	8.18163	Glycogen Synthase 1	Protein Coding	P13807	62	GC19M109023	https://www.genecards.org/cgi-bin/carddisp.pl?gene=GYS1
GALNT2	8.15384	Polypeptide N-Acetylgalactosaminyltransferase 2	Protein Coding	Q10471	57	GC01P230057	https://www.genecards.org/cgi-bin/carddisp.pl?gene=GALNT2
TRH	8.15346	Thyrotropin Releasing Hormone	Protein Coding	P20396	54	GC03P129974	https://www.genecards.org/cgi-bin/carddisp.pl?gene=TRH
SLC16A1	8.15	Solute Carrier Family 16 Member 1	Protein Coding	P53985	61	GC01M113155	https://www.genecards.org/cgi-bin/carddisp.pl?gene=SLC16A1
ADA	8.14083	Adenosine Deaminase	Protein Coding	P00813	64	GC20M044620	https://www.genecards.org/cgi-bin/carddisp.pl?gene=ADA
UGT1A1	8.1386	UDP Glucuronosyltransferase Family 1 Member A1	Protein Coding	P22309	64	GC02P233760	https://www.genecards.org/cgi-bin/carddisp.pl?gene=UGT1A1
BSND	8.11993	Barttin CLCNK Type Accessory Subunit Beta	Protein Coding	Q8WZ55	52	GC01P054998	https://www.genecards.org/cgi-bin/carddisp.pl?gene=BSND
CLCNKB	8.10282	Chloride Voltage-Gated Channel Kb	Protein Coding	P51801	55	GC01P075684	https://www.genecards.org/cgi-bin/carddisp.pl?gene=CLCNKB
MLXIPL	8.07071	MLX Interacting Protein Like	Protein Coding	Q9NP71	55	GC07M073593	https://www.genecards.org/cgi-bin/carddisp.pl?gene=MLXIPL
IFT74	8.06746	Intraflagellar Transport 74	Protein Coding	Q96LB3	48	GC09P026947	https://www.genecards.org/cgi-bin/carddisp.pl?gene=IFT74
PLAT	8.06692	Plasminogen Activator, Tissue Type	Protein Coding	P00750	62	GC08M042174	https://www.genecards.org/cgi-bin/carddisp.pl?gene=PLAT
SERPINA1	8.06179	Serpin Family A Member 1	Protein Coding	P01009	62	GC14M094376	https://www.genecards.org/cgi-bin/carddisp.pl?gene=SERPINA1
HSPD1	8.06105	Heat Shock Protein Family D (Hsp60) Member 1	Protein Coding	P10809	61	GC02M197486	https://www.genecards.org/cgi-bin/carddisp.pl?gene=HSPD1
MTNR1B	8.03832	Melatonin Receptor 1B	Protein Coding	P49286	57	GC11P092969	https://www.genecards.org/cgi-bin/carddisp.pl?gene=MTNR1B
SEC16B	8.03347	SEC16 Homolog B, Endoplasmic Reticulum Export Factor	Protein Coding	Q96JE7	48	GC01M177923	https://www.genecards.org/cgi-bin/carddisp.pl?gene=SEC16B
PKLR	8.03288	Pyruvate Kinase L/R	Protein Coding	P30613	60	GC01M155289	https://www.genecards.org/cgi-bin/carddisp.pl?gene=PKLR
PRKAB1	8.02106	Protein Kinase AMP-Activated Non-Catalytic Subunit Beta 1	Protein Coding	Q9Y478	59	GC12P119667	https://www.genecards.org/cgi-bin/carddisp.pl?gene=PRKAB1
ADRB1	8.00996	Adrenoceptor Beta 1	Protein Coding	P08588	62	GC10P125703	https://www.genecards.org/cgi-bin/carddisp.pl?gene=ADRB1
KMT2A	8.00074	Lysine Methyltransferase 2A	Protein Coding	Q03164	60	GC11P118436	https://www.genecards.org/cgi-bin/carddisp.pl?gene=KMT2A
CXCL8	7.97358	C-X-C Motif Chemokine Ligand 8	Protein Coding	P10145	57	GC04P073740	https://www.genecards.org/cgi-bin/carddisp.pl?gene=CXCL8
NPPB	7.9583	Natriuretic Peptide B	Protein Coding	P16860	55	GC01M022466	https://www.genecards.org/cgi-bin/carddisp.pl?gene=NPPB
BRD4	7.91042	Bromodomain Containing 4	Protein Coding	O60885	60	GC19M108289	https://www.genecards.org/cgi-bin/carddisp.pl?gene=BRD4
XPNPEP3	7.90868	X-Prolyl Aminopeptidase 3	Protein Coding	Q9NQH7	54	GC22P040857	https://www.genecards.org/cgi-bin/carddisp.pl?gene=XPNPEP3
KCTD15	7.90863	Potassium Channel Tetramerization Domain Containing 15	Protein Coding	Q96SI1	48	GC19P152347	https://www.genecards.org/cgi-bin/carddisp.pl?gene=KCTD15
CIDEA	7.90318	Cell Death Inducing DFFA Like Effector A	Protein Coding	O60543	49	GC18P012254	https://www.genecards.org/cgi-bin/carddisp.pl?gene=CIDEA
BSCL2	7.90289	BSCL2 Lipid Droplet Biogenesis Associated, Seipin	Protein Coding	Q96G97	55	GC11M139665	https://www.genecards.org/cgi-bin/carddisp.pl?gene=BSCL2
TUFM	7.88566	Tu Translation Elongation Factor, Mitochondrial	Protein Coding	P49411	57	GC16M050902	https://www.genecards.org/cgi-bin/carddisp.pl?gene=TUFM
SELENBP1	7.86074	Selenium Binding Protein 1	Protein Coding	Q13228	55	GC01M151364	https://www.genecards.org/cgi-bin/carddisp.pl?gene=SELENBP1
GLA	7.85891	Galactosidase Alpha	Protein Coding	P06280	62	GC0XM101393	https://www.genecards.org/cgi-bin/carddisp.pl?gene=GLA
XYLT1	7.83914	Xylosyltransferase 1	Protein Coding	Q86Y38	57	GC16M017101	https://www.genecards.org/cgi-bin/carddisp.pl?gene=XYLT1
GPHN	7.83453	Gephyrin	Protein Coding	Q9NQX3	61	GC14P066507	https://www.genecards.org/cgi-bin/carddisp.pl?gene=GPHN
FXYD2	7.83453	FXYD Domain Containing Ion Transport Regulator 2	Protein Coding	P54710	54	GC11M117800	https://www.genecards.org/cgi-bin/carddisp.pl?gene=FXYD2
IL1R1	7.83292	Interleukin 1 Receptor Type 1	Protein Coding	P14778	60	GC02P102136	https://www.genecards.org/cgi-bin/carddisp.pl?gene=IL1R1
NMB	7.82897	Neuromedin B	Protein Coding	P08949	52	GC15M084655	https://www.genecards.org/cgi-bin/carddisp.pl?gene=NMB
CYP11B1	7.82341	Cytochrome P450 Family 11 Subfamily B Member 1	Protein Coding	P15538	58	GC08M142872	https://www.genecards.org/cgi-bin/carddisp.pl?gene=CYP11B1
CLDN19	7.81431	Claudin 19	Protein Coding	Q8N6F1	51	GC01M042733	https://www.genecards.org/cgi-bin/carddisp.pl?gene=CLDN19
HADHA	7.81081	Hydroxyacyl-CoA Dehydrogenase Trifunctional Multienzyme Complex Subunit Alpha	Protein Coding	P40939	59	GC02M026190	https://www.genecards.org/cgi-bin/carddisp.pl?gene=HADHA
FLNA	7.80837	Filamin A	Protein Coding	P21333	62	GC0XM154348	https://www.genecards.org/cgi-bin/carddisp.pl?gene=FLNA
ATP6AP2	7.78401	ATPase H+ Transporting Accessory Protein 2	Protein Coding	O75787	57	GC0XP040675	https://www.genecards.org/cgi-bin/carddisp.pl?gene=ATP6AP2
FH	7.78294	Fumarate Hydratase	Protein Coding	P07954	59	GC01M241499	https://www.genecards.org/cgi-bin/carddisp.pl?gene=FH
STS	7.77344	Steroid Sulfatase	Protein Coding	P08842	59	GC0XP007146	https://www.genecards.org/cgi-bin/carddisp.pl?gene=STS
VDR	7.76649	Vitamin D Receptor	Protein Coding	P11473	61	GC12M047841	https://www.genecards.org/cgi-bin/carddisp.pl?gene=VDR
HP	7.76557	Haptoglobin	Protein Coding	P00738	58	GC16P122099	https://www.genecards.org/cgi-bin/carddisp.pl?gene=HP
TCN2	7.75171	Transcobalamin 2	Protein Coding	P20062	55	GC22P091923	https://www.genecards.org/cgi-bin/carddisp.pl?gene=TCN2
ACADVL	7.75095	Acyl-CoA Dehydrogenase Very Long Chain	Protein Coding	P49748	59	GC17P153721	https://www.genecards.org/cgi-bin/carddisp.pl?gene=ACADVL
LINC02605	7.74186	Long Intergenic Non-Protein Coding RNA 2605	RNA Gene		21	GC08P078838	https://www.genecards.org/cgi-bin/carddisp.pl?gene=LINC02605
MTHFD1	7.74062	Methylenetetrahydrofolate Dehydrogenase, Cyclohydrolase And Formyltetrahydrofolate Synthetase 1	Protein Coding	P11586	59	GC14P064388	https://www.genecards.org/cgi-bin/carddisp.pl?gene=MTHFD1
EXT1	7.73133	Exostosin Glycosyltransferase 1	Protein Coding	Q16394	60	GC08M117798	https://www.genecards.org/cgi-bin/carddisp.pl?gene=EXT1
UBE3A	7.72318	Ubiquitin Protein Ligase E3A	Protein Coding	Q05086	61	GC15M025333	https://www.genecards.org/cgi-bin/carddisp.pl?gene=UBE3A
EXT2	7.72013	Exostosin Glycosyltransferase 2	Protein Coding	Q93063	58	GC11P044095	https://www.genecards.org/cgi-bin/carddisp.pl?gene=EXT2
GIPR	7.71989	Gastric Inhibitory Polypeptide Receptor	Protein Coding	P48546	57	GC19P045668	https://www.genecards.org/cgi-bin/carddisp.pl?gene=GIPR
FOLR1	7.7133	Folate Receptor Alpha	Protein Coding	P15328	61	GC11P108173	https://www.genecards.org/cgi-bin/carddisp.pl?gene=FOLR1
PEX2	7.70509	Peroxisomal Biogenesis Factor 2	Protein Coding	P28328	57	GC08M076980	https://www.genecards.org/cgi-bin/carddisp.pl?gene=PEX2
MIR146B	7.70327	MicroRNA 146b	RNA Gene		29	GC10P102436	https://www.genecards.org/cgi-bin/carddisp.pl?gene=MIR146B
GAL	7.69964	Galanin And GMAP Prepropeptide	Protein Coding	P22466	57	GC11P108040	https://www.genecards.org/cgi-bin/carddisp.pl?gene=GAL
SLC39A8	7.69224	Solute Carrier Family 39 Member 8	Protein Coding	Q9C0K1	56	GC04M102252	https://www.genecards.org/cgi-bin/carddisp.pl?gene=SLC39A8
MIR155	7.68088	MicroRNA 155	RNA Gene		30	GC21P025573	https://www.genecards.org/cgi-bin/carddisp.pl?gene=MIR155
PRKAA2	7.67428	Protein Kinase AMP-Activated Catalytic Subunit Alpha 2	Protein Coding	P54646	61	GC01P056645	https://www.genecards.org/cgi-bin/carddisp.pl?gene=PRKAA2
OXT	7.66243	Oxytocin/Neurophysin I Prepropeptide	Protein Coding	P01178	50	GC20P010955	https://www.genecards.org/cgi-bin/carddisp.pl?gene=OXT
NFKB1	7.65907	Nuclear Factor Kappa B Subunit 1	Protein Coding	P19838	66	GC04P102501	https://www.genecards.org/cgi-bin/carddisp.pl?gene=NFKB1
SLC10A7	7.65559	Solute Carrier Family 10 Member 7	Protein Coding	Q0GE19	47	GC04M146253	https://www.genecards.org/cgi-bin/carddisp.pl?gene=SLC10A7
SLCO1B1	7.65246	Solute Carrier Organic Anion Transporter Family Member 1B1	Protein Coding	Q9Y6L6	59	GC12P074424	https://www.genecards.org/cgi-bin/carddisp.pl?gene=SLCO1B1
RAB23	7.64983	RAB23, Member RAS Oncogene Family	Protein Coding	Q9ULC3	55	GC06M106941	https://www.genecards.org/cgi-bin/carddisp.pl?gene=RAB23
TRPM6	7.64883	Transient Receptor Potential Cation Channel Subfamily M Member 6	Protein Coding	Q9BX84	57	GC09M074725	https://www.genecards.org/cgi-bin/carddisp.pl?gene=TRPM6
TRAPPC11	7.64569	Trafficking Protein Particle Complex Subunit 11	Protein Coding	Q7Z392	49	GC04P183659	https://www.genecards.org/cgi-bin/carddisp.pl?gene=TRAPPC11
AGPAT2	7.62656	1-Acylglycerol-3-Phosphate O-Acyltransferase 2	Protein Coding	O15120	57	GC09M136673	https://www.genecards.org/cgi-bin/carddisp.pl?gene=AGPAT2
MSTN	7.62523	Myostatin	Protein Coding	O14793	59	GC02M190055	https://www.genecards.org/cgi-bin/carddisp.pl?gene=MSTN
NPY5R	7.60309	Neuropeptide Y Receptor Y5	Protein Coding	Q15761	55	GC04P163343	https://www.genecards.org/cgi-bin/carddisp.pl?gene=NPY5R
GK	7.6027	Glycerol Kinase	Protein Coding	P32189	59	GC0XP031646	https://www.genecards.org/cgi-bin/carddisp.pl?gene=GK
GAD2	7.59891	Glutamate Decarboxylase 2	Protein Coding	Q05329	57	GC10P026216	https://www.genecards.org/cgi-bin/carddisp.pl?gene=GAD2
COQ9	7.59682	Coenzyme Q9	Protein Coding	O75208	54	GC16P057447	https://www.genecards.org/cgi-bin/carddisp.pl?gene=COQ9
ALDH5A1	7.59516	Aldehyde Dehydrogenase 5 Family Member A1	Protein Coding	P51649	60	GC06P024494	https://www.genecards.org/cgi-bin/carddisp.pl?gene=ALDH5A1
MIR34A	7.59106	MicroRNA 34a	RNA Gene		31	GC01M009151	https://www.genecards.org/cgi-bin/carddisp.pl?gene=MIR34A
CA5A	7.57921	Carbonic Anhydrase 5A	Protein Coding	P35218	56	GC16M087882	https://www.genecards.org/cgi-bin/carddisp.pl?gene=CA5A
CAPN3	7.5462	Calpain 3	Protein Coding	P20807	61	GC15P042359	https://www.genecards.org/cgi-bin/carddisp.pl?gene=CAPN3
SLC7A7	7.53984	Solute Carrier Family 7 Member 7	Protein Coding	Q9UM01	57	GC14M022773	https://www.genecards.org/cgi-bin/carddisp.pl?gene=SLC7A7
PRPS1	7.53691	Phosphoribosyl Pyrophosphate Synthetase 1	Protein Coding	P60891	59	GC0XP107628	https://www.genecards.org/cgi-bin/carddisp.pl?gene=PRPS1
HSD3B2	7.53282	Hydroxy-Delta-5-Steroid Dehydrogenase, 3 Beta- And Steroid Delta-Isomerase 2	Protein Coding	P26439	57	GC01P119414	https://www.genecards.org/cgi-bin/carddisp.pl?gene=HSD3B2
PGR-AS1	7.52753	PGR Antisense RNA 1	RNA Gene		20	GC11P108894	https://www.genecards.org/cgi-bin/carddisp.pl?gene=PGR-AS1
ZDHHC24	7.51884	Zinc Finger DHHC-Type Containing 24	Protein Coding	Q6UX98	44	GC11M139833	https://www.genecards.org/cgi-bin/carddisp.pl?gene=ZDHHC24
KCNJ10	7.51694	Potassium Inwardly Rectifying Channel Subfamily J Member 10	Protein Coding	P78508	58	GC01M159998	https://www.genecards.org/cgi-bin/carddisp.pl?gene=KCNJ10
LARS2	7.51487	Leucyl-TRNA Synthetase 2, Mitochondrial	Protein Coding	Q15031	58	GC03P064830	https://www.genecards.org/cgi-bin/carddisp.pl?gene=LARS2
HK1	7.503	Hexokinase 1	Protein Coding	P19367	63	GC10P069269	https://www.genecards.org/cgi-bin/carddisp.pl?gene=HK1
SLC25A13	7.50117	Solute Carrier Family 25 Member 13	Protein Coding	Q9UJS0	58	GC07M096120	https://www.genecards.org/cgi-bin/carddisp.pl?gene=SLC25A13
GLUL	7.49329	Glutamate-Ammonia Ligase	Protein Coding	P15104	61	GC01M182378	https://www.genecards.org/cgi-bin/carddisp.pl?gene=GLUL
ZMPSTE24	7.49172	Zinc Metallopeptidase STE24	Protein Coding	O75844	54	GC01P040258	https://www.genecards.org/cgi-bin/carddisp.pl?gene=ZMPSTE24
PNMT	7.48389	Phenylethanolamine N-Methyltransferase	Protein Coding	P11086	57	GC17P039667	https://www.genecards.org/cgi-bin/carddisp.pl?gene=PNMT
SLC3A1	7.48026	Solute Carrier Family 3 Member 1	Protein Coding	Q07837	60	GC02P044275	https://www.genecards.org/cgi-bin/carddisp.pl?gene=SLC3A1
SLC7A9	7.48026	Solute Carrier Family 7 Member 9	Protein Coding	P82251	55	GC19M032830	https://www.genecards.org/cgi-bin/carddisp.pl?gene=SLC7A9
TMEM70	7.48026	Transmembrane Protein 70	Protein Coding	Q9BUB7	51	GC08P073972	https://www.genecards.org/cgi-bin/carddisp.pl?gene=TMEM70
EDN1	7.45707	Endothelin 1	Protein Coding	P05305	61	GC06P012910	https://www.genecards.org/cgi-bin/carddisp.pl?gene=EDN1
EPHX2	7.44663	Epoxide Hydrolase 2	Protein Coding	P34913	59	GC08P027490	https://www.genecards.org/cgi-bin/carddisp.pl?gene=EPHX2
RDH12	7.44342	Retinol Dehydrogenase 12	Protein Coding	Q96NR8	57	GC14P067701	https://www.genecards.org/cgi-bin/carddisp.pl?gene=RDH12
HS6ST1	7.44156	Heparan Sulfate 6-O-Sulfotransferase 1	Protein Coding	O60243	54	GC02M128236	https://www.genecards.org/cgi-bin/carddisp.pl?gene=HS6ST1
ANGPTL8	7.43625	Angiopoietin Like 8	Protein Coding	Q6UXH0	45	GC19P151823	https://www.genecards.org/cgi-bin/carddisp.pl?gene=ANGPTL8
SELP	7.42847	Selectin P	Protein Coding	P16109	59	GC01M169558	https://www.genecards.org/cgi-bin/carddisp.pl?gene=SELP
ASPA	7.42536	Aspartoacylase	Protein Coding	P45381	57	GC17P003472	https://www.genecards.org/cgi-bin/carddisp.pl?gene=ASPA
ABCB4	7.42111	ATP Binding Cassette Subfamily B Member 4	Protein Coding	P21439	60	GC07M087365	https://www.genecards.org/cgi-bin/carddisp.pl?gene=ABCB4
SPP1	7.40667	Secreted Phosphoprotein 1	Protein Coding	P10451	57	GC04P087975	https://www.genecards.org/cgi-bin/carddisp.pl?gene=SPP1
GYS2	7.40177	Glycogen Synthase 2	Protein Coding	P54840	57	GC12M035919	https://www.genecards.org/cgi-bin/carddisp.pl?gene=GYS2
APRT	7.39515	Adenine Phosphoribosyltransferase	Protein Coding	P07741	60	GC16M088810	https://www.genecards.org/cgi-bin/carddisp.pl?gene=APRT
GPX1	7.39167	Glutathione Peroxidase 1	Protein Coding	P07203	57	GC03M054761	https://www.genecards.org/cgi-bin/carddisp.pl?gene=GPX1
POR	7.37996	Cytochrome P450 Oxidoreductase	Protein Coding	P16435	61	GC07P075899	https://www.genecards.org/cgi-bin/carddisp.pl?gene=POR
ACACB	7.37655	Acetyl-CoA Carboxylase Beta	Protein Coding	O00763	58	GC12P109116	https://www.genecards.org/cgi-bin/carddisp.pl?gene=ACACB
COX10	7.37518	Cytochrome C Oxidase Assembly Factor Heme A:Farnesyltransferase COX10	Protein Coding	Q12887	56	GC17P014069	https://www.genecards.org/cgi-bin/carddisp.pl?gene=COX10
CLDN16	7.37518	Claudin 16	Protein Coding	Q9Y5I7	52	GC03P190290	https://www.genecards.org/cgi-bin/carddisp.pl?gene=CLDN16
HTR2A	7.37117	5-Hydroxytryptamine Receptor 2A	Protein Coding	P28223	61	GC13M046831	https://www.genecards.org/cgi-bin/carddisp.pl?gene=HTR2A
FARS2	7.36472	Phenylalanyl-TRNA Synthetase 2, Mitochondrial	Protein Coding	O95363	57	GC06P009483	https://www.genecards.org/cgi-bin/carddisp.pl?gene=FARS2
XBP1	7.36091	X-Box Binding Protein 1	Protein Coding	P17861	59	GC22M028794	https://www.genecards.org/cgi-bin/carddisp.pl?gene=XBP1
PAH	7.35111	Phenylalanine Hydroxylase	Protein Coding	P00439	60	GC12M102836	https://www.genecards.org/cgi-bin/carddisp.pl?gene=PAH
GOT1	7.34964	Glutamic-Oxaloacetic Transaminase 1	Protein Coding	P17174	58	GC10M099396	https://www.genecards.org/cgi-bin/carddisp.pl?gene=GOT1
TREX1	7.34664	Three Prime Repair Exonuclease 1	Protein Coding	Q9NSU2	55	GC03P064970	https://www.genecards.org/cgi-bin/carddisp.pl?gene=TREX1
CYP2R1	7.34447	Cytochrome P450 Family 2 Subfamily R Member 1	Protein Coding	Q6VVX0	56	GC11M014877	https://www.genecards.org/cgi-bin/carddisp.pl?gene=CYP2R1
ACADS	7.33558	Acyl-CoA Dehydrogenase Short Chain	Protein Coding	P16219	58	GC12P138900	https://www.genecards.org/cgi-bin/carddisp.pl?gene=ACADS
NT5E	7.33322	5'-Nucleotidase Ecto	Protein Coding	P21589	65	GC06P085449	https://www.genecards.org/cgi-bin/carddisp.pl?gene=NT5E
CYP1B1	7.33301	Cytochrome P450 Family 1 Subfamily B Member 1	Protein Coding	Q16678	61	GC02M038066	https://www.genecards.org/cgi-bin/carddisp.pl?gene=CYP1B1
MLYCD	7.32343	Malonyl-CoA Decarboxylase	Protein Coding	O95822	55	GC16P083899	https://www.genecards.org/cgi-bin/carddisp.pl?gene=MLYCD
JAK2	7.31892	Janus Kinase 2	Protein Coding	O60674	66	GC09P004985	https://www.genecards.org/cgi-bin/carddisp.pl?gene=JAK2
MT-ND2	7.31518	Mitochondrially Encoded NADH:Ubiquinone Oxidoreductase Core Subunit 2	Protein Coding	P03891	44	GCMTP004472	https://www.genecards.org/cgi-bin/carddisp.pl?gene=MT-ND2
ALDOA	7.30903	Aldolase, Fructose-Bisphosphate A	Protein Coding	P04075	62	GC16P030064	https://www.genecards.org/cgi-bin/carddisp.pl?gene=ALDOA
DPYD	7.30666	Dihydropyrimidine Dehydrogenase	Protein Coding	Q12882	64	GC01M097015	https://www.genecards.org/cgi-bin/carddisp.pl?gene=DPYD
LOC129996745	7.30608	ATAC-STARR-Seq Lymphoblastoid Silent Region 17346	Functional Element		5	GC06P188589	https://www.genecards.org/cgi-bin/carddisp.pl?gene=LOC129996745
PMM2	7.29678	Phosphomannomutase 2	Protein Coding	O15305	58	GC16P008788	https://www.genecards.org/cgi-bin/carddisp.pl?gene=PMM2
GANAB	7.29655	Glucosidase II Alpha Subunit	Protein Coding	Q14697	58	GC11M139658	https://www.genecards.org/cgi-bin/carddisp.pl?gene=GANAB
ENPP2	7.28515	Ectonucleotide Pyrophosphatase/Phosphodiesterase 2	Protein Coding	Q13822	58	GC08M119556	https://www.genecards.org/cgi-bin/carddisp.pl?gene=ENPP2
MYD88	7.28312	MYD88 Innate Immune Signal Transduction Adaptor	Protein Coding	Q99836	62	GC03P038501	https://www.genecards.org/cgi-bin/carddisp.pl?gene=MYD88
SDHA	7.28188	Succinate Dehydrogenase Complex Flavoprotein Subunit A	Protein Coding	P31040	61	GC05P000248	https://www.genecards.org/cgi-bin/carddisp.pl?gene=SDHA
FUT2	7.27588	Fucosyltransferase 2 (H Blood Group)	Protein Coding	Q10981	58	GC19P048695	https://www.genecards.org/cgi-bin/carddisp.pl?gene=FUT2
BCAT2	7.27588	Branched Chain Amino Acid Transaminase 2	Protein Coding	O15382	57	GC19M048795	https://www.genecards.org/cgi-bin/carddisp.pl?gene=BCAT2
SUCLA2	7.26871	Succinate-CoA Ligase ADP-Forming Subunit Beta	Protein Coding	Q9P2R7	59	GC13M047745	https://www.genecards.org/cgi-bin/carddisp.pl?gene=SUCLA2
UMOD	7.26734	Uromodulin	Protein Coding	P07911	56	GC16M050522	https://www.genecards.org/cgi-bin/carddisp.pl?gene=UMOD
PINK1	7.26117	PTEN Induced Kinase 1	Protein Coding	Q9BXM7	60	GC01P076060	https://www.genecards.org/cgi-bin/carddisp.pl?gene=PINK1
GCKR	7.25987	Glucokinase Regulator	Protein Coding	Q14397	52	GC02P027496	https://www.genecards.org/cgi-bin/carddisp.pl?gene=GCKR
ANGPTL4	7.25548	Angiopoietin Like 4	Protein Coding	Q9BY76	56	GC19P008363	https://www.genecards.org/cgi-bin/carddisp.pl?gene=ANGPTL4
LDHA	7.25348	Lactate Dehydrogenase A	Protein Coding	P00338	64	GC11P018394	https://www.genecards.org/cgi-bin/carddisp.pl?gene=LDHA
ERBB2	7.23246	Erb-B2 Receptor Tyrosine Kinase 2	Protein Coding	P04626	68	GC17P039687	https://www.genecards.org/cgi-bin/carddisp.pl?gene=ERBB2
FBP1	7.2302	Fructose-Bisphosphatase 1	Protein Coding	P09467	62	GC09M094603	https://www.genecards.org/cgi-bin/carddisp.pl?gene=FBP1
DGUOK	7.22559	Deoxyguanosine Kinase	Protein Coding	Q16854	56	GC02P073926	https://www.genecards.org/cgi-bin/carddisp.pl?gene=DGUOK
DDC	7.22411	Dopa Decarboxylase	Protein Coding	P20711	63	GC07M050458	https://www.genecards.org/cgi-bin/carddisp.pl?gene=DDC
ABHD12	7.22308	Abhydrolase Domain Containing 12, Lysophospholipase	Protein Coding	Q8N2K0	54	GC20M025294	https://www.genecards.org/cgi-bin/carddisp.pl?gene=ABHD12
BCS1L	7.21909	BCS1 Homolog, Ubiquinol-Cytochrome C Reductase Complex Chaperone	Protein Coding	Q9Y276	57	GC02P218658	https://www.genecards.org/cgi-bin/carddisp.pl?gene=BCS1L
AK1	7.20055	Adenylate Kinase 1	Protein Coding	P00568	58	GC09M127866	https://www.genecards.org/cgi-bin/carddisp.pl?gene=AK1
COX5A	7.20055	Cytochrome C Oxidase Subunit 5A	Protein Coding	P20674	57	GC15M074919	https://www.genecards.org/cgi-bin/carddisp.pl?gene=COX5A
CREBBP	7.19288	CREB Binding Protein	Protein Coding	Q92793	67	GC16M049995	https://www.genecards.org/cgi-bin/carddisp.pl?gene=CREBBP
ALDOB	7.1852	Aldolase, Fructose-Bisphosphate B	Protein Coding	P05062	59	GC09M101420	https://www.genecards.org/cgi-bin/carddisp.pl?gene=ALDOB
GLUD1	7.17934	Glutamate Dehydrogenase 1	Protein Coding	P00367	64	GC10M087050	https://www.genecards.org/cgi-bin/carddisp.pl?gene=GLUD1
TRIM37	7.17736	Tripartite Motif Containing 37	Protein Coding	O94972	54	GC17M097706	https://www.genecards.org/cgi-bin/carddisp.pl?gene=TRIM37
SLC19A3	7.17364	Solute Carrier Family 19 Member 3	Protein Coding	Q9BZV2	58	GC02M227685	https://www.genecards.org/cgi-bin/carddisp.pl?gene=SLC19A3
PTH	7.17249	Parathyroid Hormone	Protein Coding	P01270	58	GC11M013492	https://www.genecards.org/cgi-bin/carddisp.pl?gene=PTH
CACNA1S	7.16932	Calcium Voltage-Gated Channel Subunit Alpha1 S	Protein Coding	Q13698	62	GC01M201008	https://www.genecards.org/cgi-bin/carddisp.pl?gene=CACNA1S
BLVRA	7.16759	Biliverdin Reductase A	Protein Coding	P53004	56	GC07P043758	https://www.genecards.org/cgi-bin/carddisp.pl?gene=BLVRA
IMPDH1	7.16196	Inosine Monophosphate Dehydrogenase 1	Protein Coding	P20839	61	GC07M128392	https://www.genecards.org/cgi-bin/carddisp.pl?gene=IMPDH1
MIR29A	7.15831	MicroRNA 29a	RNA Gene		31	GC07M130876	https://www.genecards.org/cgi-bin/carddisp.pl?gene=MIR29A
AMT	7.1566	Aminomethyltransferase	Protein Coding	P48728	56	GC03M054763	https://www.genecards.org/cgi-bin/carddisp.pl?gene=AMT
CLN3	7.15528	CLN3 Lysosomal/Endosomal Transmembrane Protein, Battenin	Protein Coding	Q13286	56	GC16M028466	https://www.genecards.org/cgi-bin/carddisp.pl?gene=CLN3
MT-TL1	7.14938	Mitochondrially Encoded TRNA-Leu (UUA/G) 1	RNA Gene		25	GCMTP003232	https://www.genecards.org/cgi-bin/carddisp.pl?gene=MT-TL1
SRD5A2	7.14854	Steroid 5 Alpha-Reductase 2	Protein Coding	P31213	55	GC02M031522	https://www.genecards.org/cgi-bin/carddisp.pl?gene=SRD5A2
AHCY	7.1305	Adenosylhomocysteinase	Protein Coding	P23526	61	GC20M036781	https://www.genecards.org/cgi-bin/carddisp.pl?gene=AHCY
RRM2B	7.12151	Ribonucleotide Reductase Regulatory TP53 Inducible Subunit M2B	Protein Coding	Q7LG56	61	GC08M102204	https://www.genecards.org/cgi-bin/carddisp.pl?gene=RRM2B
SARS2	7.12151	Seryl-TRNA Synthetase 2, Mitochondrial	Protein Coding	Q9NP81	58	GC19M108720	https://www.genecards.org/cgi-bin/carddisp.pl?gene=SARS2
YARS2	7.12151	Tyrosyl-TRNA Synthetase 2	Protein Coding	Q9Y2Z4	57	GC12M036114	https://www.genecards.org/cgi-bin/carddisp.pl?gene=YARS2
MOCS1	7.12151	Molybdenum Cofactor Synthesis 1	Protein Coding	Q9NZB8	55	GC06M039899	https://www.genecards.org/cgi-bin/carddisp.pl?gene=MOCS1
MOCS2	7.12151	Molybdenum Cofactor Synthesis 2	Protein Coding	O96033	55	GC05M053095	https://www.genecards.org/cgi-bin/carddisp.pl?gene=MOCS2
MOCOS	7.12151	Molybdenum Cofactor Sulfurase	Protein Coding	Q96EN8	54	GC18P036187	https://www.genecards.org/cgi-bin/carddisp.pl?gene=MOCOS
MPV17	7.12151	Mitochondrial Inner Membrane Protein MPV17	Protein Coding	P39210	53	GC02M027309	https://www.genecards.org/cgi-bin/carddisp.pl?gene=MPV17
HOGA1	7.12151	4-Hydroxy-2-Oxoglutarate Aldolase 1	Protein Coding	Q86XE5	52	GC10P124264	https://www.genecards.org/cgi-bin/carddisp.pl?gene=HOGA1
UQCC2	7.12151	Ubiquinol-Cytochrome C Reductase Complex Assembly Factor 2	Protein Coding	Q9BRT2	50	GC06M033694	https://www.genecards.org/cgi-bin/carddisp.pl?gene=UQCC2
NPC2	7.12031	NPC Intracellular Cholesterol Transporter 2	Protein Coding	P61916	56	GC14M074476	https://www.genecards.org/cgi-bin/carddisp.pl?gene=NPC2
GBE1	7.11334	1,4-Alpha-Glucan Branching Enzyme 1	Protein Coding	Q04446	57	GC03M081489	https://www.genecards.org/cgi-bin/carddisp.pl?gene=GBE1
ELOVL4	7.11217	ELOVL Fatty Acid Elongase 4	Protein Coding	Q9GZR5	58	GC06M079914	https://www.genecards.org/cgi-bin/carddisp.pl?gene=ELOVL4
BCKDK	7.11045	Branched Chain Keto Acid Dehydrogenase Kinase	Protein Coding	O14874	57	GC16P121086	https://www.genecards.org/cgi-bin/carddisp.pl?gene=BCKDK
FMO3	7.08425	Flavin Containing Dimethylaniline Monoxygenase 3	Protein Coding	P31513	58	GC01P171090	https://www.genecards.org/cgi-bin/carddisp.pl?gene=FMO3
ACAD8	7.08005	Acyl-CoA Dehydrogenase Family Member 8	Protein Coding	Q9UKU7	56	GC11P134253	https://www.genecards.org/cgi-bin/carddisp.pl?gene=ACAD8
CHIT1	7.07859	Chitinase 1	Protein Coding	Q13231	57	GC01M203213	https://www.genecards.org/cgi-bin/carddisp.pl?gene=CHIT1
MC2R	7.05974	Melanocortin 2 Receptor	Protein Coding	Q01718	58	GC18M038218	https://www.genecards.org/cgi-bin/carddisp.pl?gene=MC2R
GPD1L	7.05812	Glycerol-3-Phosphate Dehydrogenase 1 Like	Protein Coding	Q8N335	54	GC03P032167	https://www.genecards.org/cgi-bin/carddisp.pl?gene=GPD1L
USP8	7.05618	Ubiquitin Specific Peptidase 8	Protein Coding	P40818	61	GC15P050424	https://www.genecards.org/cgi-bin/carddisp.pl?gene=USP8
TYMP	7.05583	Thymidine Phosphorylase	Protein Coding	P19971	60	GC22M050525	https://www.genecards.org/cgi-bin/carddisp.pl?gene=TYMP
BCKDHA	7.05548	Branched Chain Keto Acid Dehydrogenase E1 Subunit Alpha	Protein Coding	P12694	56	GC19P152574	https://www.genecards.org/cgi-bin/carddisp.pl?gene=BCKDHA
PFKM	7.03956	Phosphofructokinase, Muscle	Protein Coding	P08237	61	GC12P048105	https://www.genecards.org/cgi-bin/carddisp.pl?gene=PFKM
NNT	7.03915	Nicotinamide Nucleotide Transhydrogenase	Protein Coding	Q13423	57	GC05P043602	https://www.genecards.org/cgi-bin/carddisp.pl?gene=NNT
SLC46A1	7.03758	Solute Carrier Family 46 Member 1	Protein Coding	Q96NT5	55	GC17M096697	https://www.genecards.org/cgi-bin/carddisp.pl?gene=SLC46A1
SLC25A4	7.03302	Solute Carrier Family 25 Member 4	Protein Coding	P12235	61	GC04P185143	https://www.genecards.org/cgi-bin/carddisp.pl?gene=SLC25A4
SRD5A3	7.02759	Steroid 5 Alpha-Reductase 3	Protein Coding	Q9H8P0	54	GC04P055346	https://www.genecards.org/cgi-bin/carddisp.pl?gene=SRD5A3
ATP5F1A	7.02466	ATP Synthase F1 Subunit Alpha	Protein Coding	P25705	59	GC18M046081	https://www.genecards.org/cgi-bin/carddisp.pl?gene=ATP5F1A
MT-ND3	7.02466	Mitochondrially Encoded NADH:Ubiquinone Oxidoreductase Core Subunit 3	Protein Coding	P03897	45	GCMTP010061	https://www.genecards.org/cgi-bin/carddisp.pl?gene=MT-ND3
LPA	7.02435	Lipoprotein(A)	Protein Coding	P08519	55	GC06M160531	https://www.genecards.org/cgi-bin/carddisp.pl?gene=LPA
RPE65	7.00809	Retinoid Isomerohydrolase RPE65	Protein Coding	Q16518	58	GC01M068428	https://www.genecards.org/cgi-bin/carddisp.pl?gene=RPE65
APOA4	7.0045	Apolipoprotein A4	Protein Coding	P06727	55	GC11M116820	https://www.genecards.org/cgi-bin/carddisp.pl?gene=APOA4
ASAH1	7.00373	N-Acylsphingosine Amidohydrolase 1	Protein Coding	Q13510	62	GC08M018055	https://www.genecards.org/cgi-bin/carddisp.pl?gene=ASAH1
LRAT	6.99815	Lecithin Retinol Acyltransferase	Protein Coding	O95237	56	GC04P154626	https://www.genecards.org/cgi-bin/carddisp.pl?gene=LRAT
COQ4	6.99494	Coenzyme Q4	Protein Coding	Q9Y3A0	51	GC09P128322	https://www.genecards.org/cgi-bin/carddisp.pl?gene=COQ4
OTC	6.9913	Ornithine Transcarbamylase	Protein Coding	P00480	60	GC0XP038345	https://www.genecards.org/cgi-bin/carddisp.pl?gene=OTC
PLOD2	6.98708	Procollagen-Lysine,2-Oxoglutarate 5-Dioxygenase 2	Protein Coding	O00469	58	GC03M146035	https://www.genecards.org/cgi-bin/carddisp.pl?gene=PLOD2
NUCB2	6.9826	Nucleobindin 2	Protein Coding	P80303	50	GC11P021358	https://www.genecards.org/cgi-bin/carddisp.pl?gene=NUCB2
FGF23	6.98258	Fibroblast Growth Factor 23	Protein Coding	Q9GZV9	58	GC12M004368	https://www.genecards.org/cgi-bin/carddisp.pl?gene=FGF23
POMT2	6.98223	Protein O-Mannosyltransferase 2	Protein Coding	Q9UKY4	55	GC14M077274	https://www.genecards.org/cgi-bin/carddisp.pl?gene=POMT2
PIK3CG	6.96508	Phosphatidylinositol-4,5-Bisphosphate 3-Kinase Catalytic Subunit Gamma	Protein Coding	P48736	62	GC07P106865	https://www.genecards.org/cgi-bin/carddisp.pl?gene=PIK3CG
MT-CO3	6.96468	Mitochondrially Encoded Cytochrome C Oxidase III	Protein Coding	P00414	44	GCMTP009209	https://www.genecards.org/cgi-bin/carddisp.pl?gene=MT-CO3
MAF	6.95355	MAF BZIP Transcription Factor	Protein Coding	O75444	58	GC16M079204	https://www.genecards.org/cgi-bin/carddisp.pl?gene=MAF
TNFRSF1B	6.95299	TNF Receptor Superfamily Member 1B	Protein Coding	P20333	61	GC01P075466	https://www.genecards.org/cgi-bin/carddisp.pl?gene=TNFRSF1B
TKT	6.95106	Transketolase	Protein Coding	P29401	58	GC03M053224	https://www.genecards.org/cgi-bin/carddisp.pl?gene=TKT
CCL5	6.94319	C-C Motif Chemokine Ligand 5	Protein Coding	P13501	56	GC17M035871	https://www.genecards.org/cgi-bin/carddisp.pl?gene=CCL5
SELE	6.94198	Selectin E	Protein Coding	P16581	57	GC01M169722	https://www.genecards.org/cgi-bin/carddisp.pl?gene=SELE
PYGM	6.93867	Glycogen Phosphorylase, Muscle Associated	Protein Coding	P11217	60	GC11M064746	https://www.genecards.org/cgi-bin/carddisp.pl?gene=PYGM
COL2A1	6.93576	Collagen Type II Alpha 1 Chain	Protein Coding	P02458	62	GC12M047972	https://www.genecards.org/cgi-bin/carddisp.pl?gene=COL2A1
PRKACA	6.93219	Protein Kinase CAMP-Activated Catalytic Subunit Alpha	Protein Coding	P17612	65	GC19M108254	https://www.genecards.org/cgi-bin/carddisp.pl?gene=PRKACA
PHGDH	6.92788	Phosphoglycerate Dehydrogenase	Protein Coding	O43175	62	GC01P119724	https://www.genecards.org/cgi-bin/carddisp.pl?gene=PHGDH
UROD	6.92284	Uroporphyrinogen Decarboxylase	Protein Coding	P06132	57	GC01P077695	https://www.genecards.org/cgi-bin/carddisp.pl?gene=UROD
SDHD	6.92129	Succinate Dehydrogenase Complex Subunit D	Protein Coding	O14521	58	GC11P113465	https://www.genecards.org/cgi-bin/carddisp.pl?gene=SDHD
MTFMT	6.91695	Mitochondrial Methionyl-TRNA Formyltransferase	Protein Coding	Q96DP5	53	GC15M065001	https://www.genecards.org/cgi-bin/carddisp.pl?gene=MTFMT
AGXT	6.91201	Alanine--Glyoxylate Aminotransferase	Protein Coding	P21549	58	GC02P240868	https://www.genecards.org/cgi-bin/carddisp.pl?gene=AGXT
TALDO1	6.91042	Transaldolase 1	Protein Coding	P37837	59	GC11P020264	https://www.genecards.org/cgi-bin/carddisp.pl?gene=TALDO1
AGTR1	6.90624	Angiotensin II Receptor Type 1	Protein Coding	P30556	65	GC03P148697	https://www.genecards.org/cgi-bin/carddisp.pl?gene=AGTR1
VWF	6.90055	Von Willebrand Factor	Protein Coding	P04275	61	GC12M035631	https://www.genecards.org/cgi-bin/carddisp.pl?gene=VWF
HADH	6.89616	Hydroxyacyl-CoA Dehydrogenase	Protein Coding	Q16836	60	GC04P107989	https://www.genecards.org/cgi-bin/carddisp.pl?gene=HADH
ARL13B	6.89469	ARF Like GTPase 13B	Protein Coding	Q3SXY8	50	GC03P093980	https://www.genecards.org/cgi-bin/carddisp.pl?gene=ARL13B
NMNAT1	6.89406	Nicotinamide Nucleotide Adenylyltransferase 1	Protein Coding	Q9HAN9	60	GC01P075281	https://www.genecards.org/cgi-bin/carddisp.pl?gene=NMNAT1
STT3A	6.89406	STT3 Oligosaccharyltransferase Complex Catalytic Subunit A	Protein Coding	P46977	58	GC11P126001	https://www.genecards.org/cgi-bin/carddisp.pl?gene=STT3A
PRKCSH	6.89406	PRKCSH Beta Subunit Of Glucosidase II	Protein Coding	P14314	57	GC19P011435	https://www.genecards.org/cgi-bin/carddisp.pl?gene=PRKCSH
PEX6	6.89406	Peroxisomal Biogenesis Factor 6	Protein Coding	Q13608	53	GC06M042963	https://www.genecards.org/cgi-bin/carddisp.pl?gene=PEX6
CERKL	6.89406	CERK Like Autophagy Regulator	Protein Coding	Q49MI3	51	GC02M181536	https://www.genecards.org/cgi-bin/carddisp.pl?gene=CERKL
PPM1K	6.89268	Protein Phosphatase, Mg2+/Mn2+ Dependent 1K	Protein Coding	Q8N3J5	52	GC04M088258	https://www.genecards.org/cgi-bin/carddisp.pl?gene=PPM1K
MIR27A	6.8877	MicroRNA 27a	RNA Gene		32	GC19M108247	https://www.genecards.org/cgi-bin/carddisp.pl?gene=MIR27A
MIR222	6.8829	MicroRNA 222	RNA Gene		29	GC0XM045747	https://www.genecards.org/cgi-bin/carddisp.pl?gene=MIR222
ADAR	6.88047	Adenosine Deaminase RNA Specific	Protein Coding	P55265	60	GC01M167413	https://www.genecards.org/cgi-bin/carddisp.pl?gene=ADAR
LPIN2	6.87567	Lipin 2	Protein Coding	Q92539	52	GC18M004017	https://www.genecards.org/cgi-bin/carddisp.pl?gene=LPIN2
CANT1	6.8753	Calcium Activated Nucleotidase 1	Protein Coding	Q8WVQ1	57	GC17M098152	https://www.genecards.org/cgi-bin/carddisp.pl?gene=CANT1
ANO10	6.87214	Anoctamin 10	Protein Coding	Q9NW15	51	GC03M043355	https://www.genecards.org/cgi-bin/carddisp.pl?gene=ANO10
CAVIN1	6.87098	Caveolae Associated Protein 1	Protein Coding	Q6NZI2	54	GC17M097212	https://www.genecards.org/cgi-bin/carddisp.pl?gene=CAVIN1
SCNN1A	6.87026	Sodium Channel Epithelial 1 Subunit Alpha	Protein Coding	P37088	62	GC12M006346	https://www.genecards.org/cgi-bin/carddisp.pl?gene=SCNN1A
EGFR	6.86521	Epidermal Growth Factor Receptor	Protein Coding	P00533	68	GC07P055019	https://www.genecards.org/cgi-bin/carddisp.pl?gene=EGFR
RPGRIP1L	6.86051	RPGRIP1 Like	Protein Coding	Q68CZ1	54	GC16M053808	https://www.genecards.org/cgi-bin/carddisp.pl?gene=RPGRIP1L
NPHP1	6.85776	Nephrocystin 1	Protein Coding	O15259	55	GC02M110122	https://www.genecards.org/cgi-bin/carddisp.pl?gene=NPHP1
CYP3A4	6.85455	Cytochrome P450 Family 3 Subfamily A Member 4	Protein Coding	P08684	61	GC07M106698	https://www.genecards.org/cgi-bin/carddisp.pl?gene=CYP3A4
ALG2	6.83902	ALG2 Alpha-1,3/1,6-Mannosyltransferase	Protein Coding	Q9H553	54	GC09M099216	https://www.genecards.org/cgi-bin/carddisp.pl?gene=ALG2
FUT8	6.83623	Fucosyltransferase 8	Protein Coding	Q9BYC5	56	GC14P065356	https://www.genecards.org/cgi-bin/carddisp.pl?gene=FUT8
LINC00237	6.82555	Long Intergenic Non-Protein Coding RNA 237	RNA Gene		19	GC20M021075	https://www.genecards.org/cgi-bin/carddisp.pl?gene=LINC00237
PCYT1A	6.82241	Phosphate Cytidylyltransferase 1A, Choline	Protein Coding	P49585	59	GC03M196214	https://www.genecards.org/cgi-bin/carddisp.pl?gene=PCYT1A
MIR17	6.81915	MicroRNA 17	RNA Gene		28	GC13P091350	https://www.genecards.org/cgi-bin/carddisp.pl?gene=MIR17
PGAP1	6.81603	Post-GPI Attachment To Proteins Inositol Deacylase 1	Protein Coding	Q75T13	53	GC02M196833	https://www.genecards.org/cgi-bin/carddisp.pl?gene=PGAP1
TYR	6.8095	Tyrosinase	Protein Coding	P14679	61	GC11P089177	https://www.genecards.org/cgi-bin/carddisp.pl?gene=TYR
LBR	6.80406	Lamin B Receptor	Protein Coding	Q14739	59	GC01M225401	https://www.genecards.org/cgi-bin/carddisp.pl?gene=LBR
HSD17B10	6.80357	Hydroxysteroid 17-Beta Dehydrogenase 10	Protein Coding	Q99714	60	GC0XM053431	https://www.genecards.org/cgi-bin/carddisp.pl?gene=HSD17B10
IL6R	6.80319	Interleukin 6 Receptor	Protein Coding	P08887	63	GC01P154405	https://www.genecards.org/cgi-bin/carddisp.pl?gene=IL6R
ACAT1	6.80081	Acetyl-CoA Acetyltransferase 1	Protein Coding	P24752	63	GC11P109833	https://www.genecards.org/cgi-bin/carddisp.pl?gene=ACAT1
ALDH6A1	6.80081	Aldehyde Dehydrogenase 6 Family Member A1	Protein Coding	Q02252	58	GC14M074203	https://www.genecards.org/cgi-bin/carddisp.pl?gene=ALDH6A1
PEPD	6.80081	Peptidase D	Protein Coding	P12955	58	GC19M033386	https://www.genecards.org/cgi-bin/carddisp.pl?gene=PEPD
LOC106728418	6.79445	LEP 5' Regulatory Region	Functional Element		2	GC07P128238	https://www.genecards.org/cgi-bin/carddisp.pl?gene=LOC106728418
IL1RN	6.78874	Interleukin 1 Receptor Antagonist	Protein Coding	P18510	62	GC02P154111	https://www.genecards.org/cgi-bin/carddisp.pl?gene=IL1RN
AVP	6.78821	Arginine Vasopressin	Protein Coding	P01185	58	GC20M003082	https://www.genecards.org/cgi-bin/carddisp.pl?gene=AVP
MMP2	6.78421	Matrix Metallopeptidase 2	Protein Coding	P08253	66	GC16P121565	https://www.genecards.org/cgi-bin/carddisp.pl?gene=MMP2
GCH1	6.78295	GTP Cyclohydrolase 1	Protein Coding	P30793	60	GC14M054842	https://www.genecards.org/cgi-bin/carddisp.pl?gene=GCH1
AMPD1	6.78295	Adenosine Monophosphate Deaminase 1	Protein Coding	P23109	58	GC01M114673	https://www.genecards.org/cgi-bin/carddisp.pl?gene=AMPD1
PEX1	6.78295	Peroxisomal Biogenesis Factor 1	Protein Coding	O43933	57	GC07M092487	https://www.genecards.org/cgi-bin/carddisp.pl?gene=PEX1
SPG7	6.78219	SPG7 Matrix AAA Peptidase Subunit, Paraplegin	Protein Coding	Q9UQ90	57	GC16P122938	https://www.genecards.org/cgi-bin/carddisp.pl?gene=SPG7
NDUFS3	6.77973	NADH:Ubiquinone Oxidoreductase Core Subunit S3	Protein Coding	O75489	58	GC11P049115	https://www.genecards.org/cgi-bin/carddisp.pl?gene=NDUFS3
HJV	6.76394	Hemojuvelin BMP Co-Receptor	Protein Coding	Q6ZVN8	56	GC01M167014	https://www.genecards.org/cgi-bin/carddisp.pl?gene=HJV
PLA2G6	6.75614	Phospholipase A2 Group VI	Protein Coding	O60733	61	GC22M087757	https://www.genecards.org/cgi-bin/carddisp.pl?gene=PLA2G6
SOCS1	6.74377	Suppressor Of Cytokine Signaling 1	Protein Coding	O15524	58	GC16M050219	https://www.genecards.org/cgi-bin/carddisp.pl?gene=SOCS1
PDHX	6.74351	Pyruvate Dehydrogenase Complex Component X	Protein Coding	O00330	59	GC11P034894	https://www.genecards.org/cgi-bin/carddisp.pl?gene=PDHX
PSAT1	6.74351	Phosphoserine Aminotransferase 1	Protein Coding	Q9Y617	59	GC09P078297	https://www.genecards.org/cgi-bin/carddisp.pl?gene=PSAT1
DBT	6.74351	Dihydrolipoamide Branched Chain Transacylase E2	Protein Coding	P11182	55	GC01M100186	https://www.genecards.org/cgi-bin/carddisp.pl?gene=DBT
FXN	6.73436	Frataxin	Protein Coding	Q16595	60	GC09P069035	https://www.genecards.org/cgi-bin/carddisp.pl?gene=FXN
SLC39A14	6.73019	Solute Carrier Family 39 Member 14	Protein Coding	Q15043	57	GC08P022367	https://www.genecards.org/cgi-bin/carddisp.pl?gene=SLC39A14
CPS1	6.72946	Carbamoyl-Phosphate Synthase 1	Protein Coding	P31327	61	GC02P210477	https://www.genecards.org/cgi-bin/carddisp.pl?gene=CPS1
AGK	6.72848	Acylglycerol Kinase	Protein Coding	Q53H12	53	GC07P141551	https://www.genecards.org/cgi-bin/carddisp.pl?gene=AGK
ACP1	6.72726	Acid Phosphatase 1	Protein Coding	P24666	55	GC02P001239	https://www.genecards.org/cgi-bin/carddisp.pl?gene=ACP1
GUSB	6.72631	Glucuronidase Beta	Protein Coding	P08236	62	GC07M065960	https://www.genecards.org/cgi-bin/carddisp.pl?gene=GUSB
MAT1A	6.72379	Methionine Adenosyltransferase 1A	Protein Coding	Q00266	60	GC10M080271	https://www.genecards.org/cgi-bin/carddisp.pl?gene=MAT1A
HSD17B3	6.72379	Hydroxysteroid 17-Beta Dehydrogenase 3	Protein Coding	P37058	58	GC09M122026	https://www.genecards.org/cgi-bin/carddisp.pl?gene=HSD17B3
ATRX	6.72348	ATRX Chromatin Remodeler	Protein Coding	P46100	60	GC0XM077504	https://www.genecards.org/cgi-bin/carddisp.pl?gene=ATRX
TBXAS1	6.7213	Thromboxane A Synthase 1	Protein Coding	P24557	61	GC07P139777	https://www.genecards.org/cgi-bin/carddisp.pl?gene=TBXAS1
HPD	6.7213	4-Hydroxyphenylpyruvate Dioxygenase	Protein Coding	P32754	59	GC12M121839	https://www.genecards.org/cgi-bin/carddisp.pl?gene=HPD
DDOST	6.7213	Dolichyl-Diphosphooligosaccharide--Protein Glycosyltransferase Non-Catalytic Subunit	Protein Coding	P39656	57	GC01M020651	https://www.genecards.org/cgi-bin/carddisp.pl?gene=DDOST
NDUFA8	6.7213	NADH:Ubiquinone Oxidoreductase Subunit A8	Protein Coding	P51970	56	GC09M122132	https://www.genecards.org/cgi-bin/carddisp.pl?gene=NDUFA8
COX15	6.7213	Cytochrome C Oxidase Assembly Homolog COX15	Protein Coding	Q7KZN9	55	GC10M099696	https://www.genecards.org/cgi-bin/carddisp.pl?gene=COX15
RARS2	6.7213	Arginyl-TRNA Synthetase 2, Mitochondrial	Protein Coding	Q5T160	55	GC06M108490	https://www.genecards.org/cgi-bin/carddisp.pl?gene=RARS2
HPS1	6.7213	HPS1 Biogenesis Of Lysosomal Organelles Complex 3 Subunit 1	Protein Coding	Q92902	53	GC10M098410	https://www.genecards.org/cgi-bin/carddisp.pl?gene=HPS1
MTPAP	6.7213	Mitochondrial Poly(A) Polymerase	Protein Coding	Q9NVV4	53	GC10M037146	https://www.genecards.org/cgi-bin/carddisp.pl?gene=MTPAP
GLRX5	6.7213	Glutaredoxin 5	Protein Coding	Q86SX6	52	GC14P095533	https://www.genecards.org/cgi-bin/carddisp.pl?gene=GLRX5
SLC35A1	6.7213	Solute Carrier Family 35 Member A1	Protein Coding	P78382	52	GC06P087470	https://www.genecards.org/cgi-bin/carddisp.pl?gene=SLC35A1
EDEM3	6.7213	ER Degradation Enhancing Alpha-Mannosidase Like Protein 3	Protein Coding	Q9BZQ6	48	GC01M184690	https://www.genecards.org/cgi-bin/carddisp.pl?gene=EDEM3
FCSK	6.7213	Fucose Kinase	Protein Coding	Q8N0W3	47	GC16P070454	https://www.genecards.org/cgi-bin/carddisp.pl?gene=FCSK
GNRH1	6.7177	Gonadotropin Releasing Hormone 1	Protein Coding	P01148	54	GC08M025419	https://www.genecards.org/cgi-bin/carddisp.pl?gene=GNRH1
MIR223	6.71641	MicroRNA 223	RNA Gene		30	GC0XP066018	https://www.genecards.org/cgi-bin/carddisp.pl?gene=MIR223
PTF1A	6.70797	Pancreas Associated Transcription Factor 1a	Protein Coding	Q7RTS3	54	GC10P023194	https://www.genecards.org/cgi-bin/carddisp.pl?gene=PTF1A
TBX3	6.70506	T-Box Transcription Factor 3	Protein Coding	O15119	57	GC12M114670	https://www.genecards.org/cgi-bin/carddisp.pl?gene=TBX3
AMPD3	6.70037	Adenosine Monophosphate Deaminase 3	Protein Coding	Q01432	55	GC11P021133	https://www.genecards.org/cgi-bin/carddisp.pl?gene=AMPD3
NTS	6.69848	Neurotensin	Protein Coding	P30990	53	GC12P085876	https://www.genecards.org/cgi-bin/carddisp.pl?gene=NTS
ACAT2	6.69673	Acetyl-CoA Acetyltransferase 2	Protein Coding	Q9BWD1	59	GC06P183876	https://www.genecards.org/cgi-bin/carddisp.pl?gene=ACAT2
D2HGDH	6.68817	D-2-Hydroxyglutarate Dehydrogenase	Protein Coding	Q8N465	56	GC02P241734	https://www.genecards.org/cgi-bin/carddisp.pl?gene=D2HGDH
NDUFA10	6.68817	NADH:Ubiquinone Oxidoreductase Subunit A10	Protein Coding	O95299	55	GC02M239893	https://www.genecards.org/cgi-bin/carddisp.pl?gene=NDUFA10
SLC30A10	6.68817	Solute Carrier Family 30 Member 10	Protein Coding	Q6XR72	54	GC01M219685	https://www.genecards.org/cgi-bin/carddisp.pl?gene=SLC30A10
B3GLCT	6.68817	Beta 3-Glucosyltransferase	Protein Coding	Q6Y288	51	GC13P031275	https://www.genecards.org/cgi-bin/carddisp.pl?gene=B3GLCT
PIK3R2	6.6876	Phosphoinositide-3-Kinase Regulatory Subunit 2	Protein Coding	O00459	62	GC19P018153	https://www.genecards.org/cgi-bin/carddisp.pl?gene=PIK3R2
IPW	6.68058	Imprinted In Prader-Willi Syndrome	RNA Gene		22	GC15P025116	https://www.genecards.org/cgi-bin/carddisp.pl?gene=IPW
PRKAA1	6.67283	Protein Kinase AMP-Activated Catalytic Subunit Alpha 1	Protein Coding	Q13131	59	GC05M040759	https://www.genecards.org/cgi-bin/carddisp.pl?gene=PRKAA1
PEX7	6.67142	Peroxisomal Biogenesis Factor 7	Protein Coding	O00628	55	GC06P136822	https://www.genecards.org/cgi-bin/carddisp.pl?gene=PEX7
SAR1B	6.66917	Secretion Associated Ras Related GTPase 1B	Protein Coding	Q9Y6B6	54	GC05M134601	https://www.genecards.org/cgi-bin/carddisp.pl?gene=SAR1B
FLT1	6.6643	Fms Related Receptor Tyrosine Kinase 1	Protein Coding	P17948	64	GC13M028300	https://www.genecards.org/cgi-bin/carddisp.pl?gene=FLT1
PIGT	6.66198	Phosphatidylinositol Glycan Anchor Biosynthesis Class T	Protein Coding	Q969N2	52	GC20P045416	https://www.genecards.org/cgi-bin/carddisp.pl?gene=PIGT
ASS1	6.65991	Argininosuccinate Synthase 1	Protein Coding	P00966	62	GC09P130444	https://www.genecards.org/cgi-bin/carddisp.pl?gene=ASS1
SLC22A5	6.65547	Solute Carrier Family 22 Member 5	Protein Coding	O76082	60	GC05P132369	https://www.genecards.org/cgi-bin/carddisp.pl?gene=SLC22A5
ACO2	6.63576	Aconitase 2	Protein Coding	Q99798	59	GC22P092273	https://www.genecards.org/cgi-bin/carddisp.pl?gene=ACO2
GATM	6.63576	Glycine Amidinotransferase	Protein Coding	P50440	59	GC15M045361	https://www.genecards.org/cgi-bin/carddisp.pl?gene=GATM
SACS	6.63576	Sacsin Molecular Chaperone	Protein Coding	Q9NZJ4	50	GC13M023288	https://www.genecards.org/cgi-bin/carddisp.pl?gene=SACS
IDH2	6.63136	Isocitrate Dehydrogenase (NADP(+)) 2	Protein Coding	P48735	65	GC15M090083	https://www.genecards.org/cgi-bin/carddisp.pl?gene=IDH2
PLCB4	6.63042	Phospholipase C Beta 4	Protein Coding	Q15147	58	GC20P009067	https://www.genecards.org/cgi-bin/carddisp.pl?gene=PLCB4
NFE2L2	6.63013	NFE2 Like BZIP Transcription Factor 2	Protein Coding	Q16236	64	GC02M177227	https://www.genecards.org/cgi-bin/carddisp.pl?gene=NFE2L2
GYG1	6.61984	Glycogenin 1	Protein Coding	P46976	58	GC03P148991	https://www.genecards.org/cgi-bin/carddisp.pl?gene=GYG1
TOP3A	6.61571	DNA Topoisomerase III Alpha	Protein Coding	Q13472	56	GC17M018271	https://www.genecards.org/cgi-bin/carddisp.pl?gene=TOP3A
CFD	6.61076	Complement Factor D	Protein Coding	P00746	57	GC19P000859	https://www.genecards.org/cgi-bin/carddisp.pl?gene=CFD
ATP8B1	6.60754	ATPase Phospholipid Transporting 8B1	Protein Coding	O43520	54	GC18M057646	https://www.genecards.org/cgi-bin/carddisp.pl?gene=ATP8B1
PNP	6.6012	Purine Nucleoside Phosphorylase	Protein Coding	P00491	62	GC14P057221	https://www.genecards.org/cgi-bin/carddisp.pl?gene=PNP
SAMHD1	6.60019	SAM And HD Domain Containing Deoxynucleoside Triphosphate Triphosphohydrolase 1	Protein Coding	Q9Y3Z3	55	GC20M036890	https://www.genecards.org/cgi-bin/carddisp.pl?gene=SAMHD1
WDR45	6.60019	WD Repeat Domain 45	Protein Coding	Q9Y484	52	GC0XM049074	https://www.genecards.org/cgi-bin/carddisp.pl?gene=WDR45
CUBN	6.59707	Cubilin	Protein Coding	O60494	58	GC10M016824	https://www.genecards.org/cgi-bin/carddisp.pl?gene=CUBN
TMLHE	6.59298	Trimethyllysine Hydroxylase, Epsilon	Protein Coding	Q9NVH6	54	GC0XM155489	https://www.genecards.org/cgi-bin/carddisp.pl?gene=TMLHE
SLC40A1	6.59265	Solute Carrier Family 40 Member 1	Protein Coding	Q9NP59	61	GC02M189560	https://www.genecards.org/cgi-bin/carddisp.pl?gene=SLC40A1
HIBADH	6.59265	3-Hydroxyisobutyrate Dehydrogenase	Protein Coding	P31937	52	GC07M027525	https://www.genecards.org/cgi-bin/carddisp.pl?gene=HIBADH
COX14	6.59265	Cytochrome C Oxidase Assembly Factor COX14	Protein Coding	Q96I36	50	GC12P075093	https://www.genecards.org/cgi-bin/carddisp.pl?gene=COX14
ABCG8	6.58761	ATP Binding Cassette Subfamily G Member 8	Protein Coding	Q9H221	54	GC02P045317	https://www.genecards.org/cgi-bin/carddisp.pl?gene=ABCG8
LDLRAP1	6.57541	Low Density Lipoprotein Receptor Adaptor Protein 1	Protein Coding	Q5SW96	52	GC01P025543	https://www.genecards.org/cgi-bin/carddisp.pl?gene=LDLRAP1
FAH	6.5732	Fumarylacetoacetate Hydrolase	Protein Coding	P16930	59	GC15P080152	https://www.genecards.org/cgi-bin/carddisp.pl?gene=FAH
MT-TK	6.56565	Mitochondrially Encoded TRNA-Lys (AAA/G)	RNA Gene		22	GCMTP008297	https://www.genecards.org/cgi-bin/carddisp.pl?gene=MT-TK
PIGW	6.55582	Phosphatidylinositol Glycan Anchor Biosynthesis Class W	Protein Coding	Q7Z7B1	49	GC17P036534	https://www.genecards.org/cgi-bin/carddisp.pl?gene=PIGW
AIFM1	6.55449	Apoptosis Inducing Factor Mitochondria Associated 1	Protein Coding	O95831	63	GC0XM130129	https://www.genecards.org/cgi-bin/carddisp.pl?gene=AIFM1
MIR140	6.54967	MicroRNA 140	RNA Gene		32	GC16P122015	https://www.genecards.org/cgi-bin/carddisp.pl?gene=MIR140
NR1H4	6.54927	Nuclear Receptor Subfamily 1 Group H Member 4	Protein Coding	Q96RI1	60	GC12P100473	https://www.genecards.org/cgi-bin/carddisp.pl?gene=NR1H4
MIR22	6.54876	MicroRNA 22	RNA Gene		31	GC17M001713	https://www.genecards.org/cgi-bin/carddisp.pl?gene=MIR22
BCKDHB	6.5377	Branched Chain Keto Acid Dehydrogenase E1 Subunit Beta	Protein Coding	P21953	56	GC06P080106	https://www.genecards.org/cgi-bin/carddisp.pl?gene=BCKDHB
LAMA2	6.53711	Laminin Subunit Alpha 2	Protein Coding	P24043	57	GC06P183055	https://www.genecards.org/cgi-bin/carddisp.pl?gene=LAMA2
TANGO2	6.53585	Transport And Golgi Organization 2 Homolog	Protein Coding	Q6ICL3	47	GC22P020017	https://www.genecards.org/cgi-bin/carddisp.pl?gene=TANGO2
TTR	6.53143	Transthyretin	Protein Coding	P02766	61	GC18P031557	https://www.genecards.org/cgi-bin/carddisp.pl?gene=TTR
EPHX1	6.52088	Epoxide Hydrolase 1	Protein Coding	P07099	57	GC01P225810	https://www.genecards.org/cgi-bin/carddisp.pl?gene=EPHX1
GBA1	6.52057	Glucosylceramidase Beta 1	Protein Coding	P04062	62	GC01M167453	https://www.genecards.org/cgi-bin/carddisp.pl?gene=GBA1
SLC25A32	6.52057	Solute Carrier Family 25 Member 32	Protein Coding	Q9H2D1	52	GC08M103398	https://www.genecards.org/cgi-bin/carddisp.pl?gene=SLC25A32
SLC6A20	6.52057	Solute Carrier Family 6 Member 20	Protein Coding	Q9NP91	52	GC03M045755	https://www.genecards.org/cgi-bin/carddisp.pl?gene=SLC6A20
COG5	6.52057	Component Of Oligomeric Golgi Complex 5	Protein Coding	Q9UP83	51	GC07M107201	https://www.genecards.org/cgi-bin/carddisp.pl?gene=COG5
SMPD1	6.51131	Sphingomyelin Phosphodiesterase 1	Protein Coding	P17405	61	GC11P006390	https://www.genecards.org/cgi-bin/carddisp.pl?gene=SMPD1
MMUT	6.51131	Methylmalonyl-CoA Mutase	Protein Coding	P22033	58	GC06M049430	https://www.genecards.org/cgi-bin/carddisp.pl?gene=MMUT
EBP	6.50827	EBP Cholestenol Delta-Isomerase	Protein Coding	Q15125	56	GC0XP048521	https://www.genecards.org/cgi-bin/carddisp.pl?gene=EBP
CEBPA	6.50208	CCAAT Enhancer Binding Protein Alpha	Protein Coding	P49715	60	GC19M033299	https://www.genecards.org/cgi-bin/carddisp.pl?gene=CEBPA
DGKE	6.50136	Diacylglycerol Kinase Epsilon	Protein Coding	P52429	58	GC17P056834	https://www.genecards.org/cgi-bin/carddisp.pl?gene=DGKE
SLC25A20	6.49801	Solute Carrier Family 25 Member 20	Protein Coding	O43772	58	GC03M048978	https://www.genecards.org/cgi-bin/carddisp.pl?gene=SLC25A20
B3GALT6	6.49775	Beta-1,3-Galactosyltransferase 6	Protein Coding	Q96L58	52	GC01P001232	https://www.genecards.org/cgi-bin/carddisp.pl?gene=B3GALT6
ETFDH	6.49259	Electron Transfer Flavoprotein Dehydrogenase	Protein Coding	Q16134	59	GC04P158672	https://www.genecards.org/cgi-bin/carddisp.pl?gene=ETFDH
MIR221	6.4904	MicroRNA 221	RNA Gene		29	GC0XM045746	https://www.genecards.org/cgi-bin/carddisp.pl?gene=MIR221
AMACR	6.48975	Alpha-Methylacyl-CoA Racemase	Protein Coding	Q9UHK6	58	GC05M033986	https://www.genecards.org/cgi-bin/carddisp.pl?gene=AMACR
SLC19A2	6.48785	Solute Carrier Family 19 Member 2	Protein Coding	O60779	57	GC01M169463	https://www.genecards.org/cgi-bin/carddisp.pl?gene=SLC19A2
IL17A	6.48485	Interleukin 17A	Protein Coding	Q16552	55	GC06P052186	https://www.genecards.org/cgi-bin/carddisp.pl?gene=IL17A
SOD2	6.48221	Superoxide Dismutase 2	Protein Coding	P04179	61	GC06M159669	https://www.genecards.org/cgi-bin/carddisp.pl?gene=SOD2
AGER	6.47503	Advanced Glycosylation End-Product Specific Receptor	Protein Coding	Q15109	59	GC06M032180	https://www.genecards.org/cgi-bin/carddisp.pl?gene=AGER
GNMT	6.46912	Glycine N-Methyltransferase	Protein Coding	Q14749	57	GC06P042960	https://www.genecards.org/cgi-bin/carddisp.pl?gene=GNMT
CYP2E1	6.46587	Cytochrome P450 Family 2 Subfamily E Member 1	Protein Coding	P05181	58	GC10P133520	https://www.genecards.org/cgi-bin/carddisp.pl?gene=CYP2E1
FADS2	6.46552	Fatty Acid Desaturase 2	Protein Coding	O95864	54	GC11P061792	https://www.genecards.org/cgi-bin/carddisp.pl?gene=FADS2
ACAD9	6.4647	Acyl-CoA Dehydrogenase Family Member 9	Protein Coding	Q9H845	57	GC03P143107	https://www.genecards.org/cgi-bin/carddisp.pl?gene=ACAD9
MTCH2	6.45581	Mitochondrial Carrier 2	Protein Coding	Q9Y6C9	50	GC11M047604	https://www.genecards.org/cgi-bin/carddisp.pl?gene=MTCH2
SLC37A4	6.45014	Solute Carrier Family 37 Member 4	Protein Coding	O43826	54	GC11M140642	https://www.genecards.org/cgi-bin/carddisp.pl?gene=SLC37A4
DYM	6.44555	Dymeclin	Protein Coding	Q7RTS9	51	GC18M049041	https://www.genecards.org/cgi-bin/carddisp.pl?gene=DYM
HERC2	6.43585	HECT And RLD Domain Containing E3 Ubiquitin Protein Ligase 2	Protein Coding	O95714	57	GC15M028111	https://www.genecards.org/cgi-bin/carddisp.pl?gene=HERC2
STEAP4	6.4345	STEAP4 Metalloreductase	Protein Coding	Q687X5	53	GC07M088597	https://www.genecards.org/cgi-bin/carddisp.pl?gene=STEAP4
ARSL	6.43302	Arylsulfatase L	Protein Coding	P51690	52	GC0XM002934	https://www.genecards.org/cgi-bin/carddisp.pl?gene=ARSL
FKRP	6.43302	Fukutin Related Protein	Protein Coding	Q9H9S5	51	GC19P152743	https://www.genecards.org/cgi-bin/carddisp.pl?gene=FKRP
KCNQ1	6.43264	Potassium Voltage-Gated Channel Subfamily Q Member 1	Protein Coding	P51787	62	GC11P002444	https://www.genecards.org/cgi-bin/carddisp.pl?gene=KCNQ1
MT-ND5	6.43069	Mitochondrially Encoded NADH:Ubiquinone Oxidoreductase Core Subunit 5	Protein Coding	P03915	45	GCMTP012339	https://www.genecards.org/cgi-bin/carddisp.pl?gene=MT-ND5
AMH	6.4253	Anti-Mullerian Hormone	Protein Coding	P03971	57	GC19P151440	https://www.genecards.org/cgi-bin/carddisp.pl?gene=AMH
GAA	6.42172	Alpha Glucosidase	Protein Coding	P10253	64	GC17P080101	https://www.genecards.org/cgi-bin/carddisp.pl?gene=GAA
NAGA	6.41952	Alpha-N-Acetylgalactosaminidase	Protein Coding	P17050	58	GC22M042058	https://www.genecards.org/cgi-bin/carddisp.pl?gene=NAGA
VCAM1	6.41453	Vascular Cell Adhesion Molecule 1	Protein Coding	P19320	58	GC01P100719	https://www.genecards.org/cgi-bin/carddisp.pl?gene=VCAM1
DLAT	6.41191	Dihydrolipoamide S-Acetyltransferase	Protein Coding	P10515	58	GC11P113462	https://www.genecards.org/cgi-bin/carddisp.pl?gene=DLAT
NARS2	6.40722	Asparaginyl-TRNA Synthetase 2, Mitochondrial	Protein Coding	Q96I59	56	GC11M078435	https://www.genecards.org/cgi-bin/carddisp.pl?gene=NARS2
EARS2	6.40722	Glutamyl-TRNA Synthetase 2, Mitochondrial	Protein Coding	Q5JPH6	55	GC16M050689	https://www.genecards.org/cgi-bin/carddisp.pl?gene=EARS2
CISD2	6.40722	CDGSH Iron Sulfur Domain 2	Protein Coding	Q8N5K1	53	GC04P102868	https://www.genecards.org/cgi-bin/carddisp.pl?gene=CISD2
COX20	6.40722	Cytochrome C Oxidase Assembly Factor COX20	Protein Coding	Q5RI15	52	GC01P244926	https://www.genecards.org/cgi-bin/carddisp.pl?gene=COX20
ALG12	6.40722	ALG12 Alpha-1,6-Mannosyltransferase	Protein Coding	Q9BV10	50	GC22M049859	https://www.genecards.org/cgi-bin/carddisp.pl?gene=ALG12
COG7	6.40722	Component Of Oligomeric Golgi Complex 7	Protein Coding	P83436	50	GC16M023388	https://www.genecards.org/cgi-bin/carddisp.pl?gene=COG7
NSUN3	6.40722	NOP2/Sun RNA Methyltransferase 3	Protein Coding	Q9H649	50	GC03P094062	https://www.genecards.org/cgi-bin/carddisp.pl?gene=NSUN3
PGAP2	6.40722	Post-GPI Attachment To Proteins 2	Protein Coding	Q9UHJ9	46	GC11P003797	https://www.genecards.org/cgi-bin/carddisp.pl?gene=PGAP2
DBH	6.4028	Dopamine Beta-Hydroxylase	Protein Coding	P09172	64	GC09P133636	https://www.genecards.org/cgi-bin/carddisp.pl?gene=DBH
IL1A	6.39912	Interleukin 1 Alpha	Protein Coding	P01583	58	GC02M112773	https://www.genecards.org/cgi-bin/carddisp.pl?gene=IL1A
MYH3	6.3962	Myosin Heavy Chain 3	Protein Coding	P11055	57	GC17M010628	https://www.genecards.org/cgi-bin/carddisp.pl?gene=MYH3
DNAJC12	6.3962	DnaJ Heat Shock Protein Family (Hsp40) Member C12	Protein Coding	Q9UKB3	52	GC10M067796	https://www.genecards.org/cgi-bin/carddisp.pl?gene=DNAJC12
NAGLU	6.39599	N-Acetyl-Alpha-Glucosaminidase	Protein Coding	P54802	58	GC17P154848	https://www.genecards.org/cgi-bin/carddisp.pl?gene=NAGLU
MT-CO2	6.39528	Mitochondrially Encoded Cytochrome C Oxidase II	Protein Coding	P00403	50	GCMTP007587	https://www.genecards.org/cgi-bin/carddisp.pl?gene=MT-CO2
MVK	6.39456	Mevalonate Kinase	Protein Coding	Q03426	60	GC12P109573	https://www.genecards.org/cgi-bin/carddisp.pl?gene=MVK
SMS	6.39398	Spermine Synthase	Protein Coding	P52788	57	GC0XP021958	https://www.genecards.org/cgi-bin/carddisp.pl?gene=SMS
PGK1	6.39059	Phosphoglycerate Kinase 1	Protein Coding	P00558	62	GC0XP078258	https://www.genecards.org/cgi-bin/carddisp.pl?gene=PGK1
RPL10	6.39059	Ribosomal Protein L10	Protein Coding	P27635	57	GC0XP154389	https://www.genecards.org/cgi-bin/carddisp.pl?gene=RPL10
MMAB	6.38853	Metabolism Of Cobalamin Associated B	Protein Coding	Q96EY8	56	GC12M109553	https://www.genecards.org/cgi-bin/carddisp.pl?gene=MMAB
ESR2	6.38852	Estrogen Receptor 2	Protein Coding	Q92731	61	GC14M064084	https://www.genecards.org/cgi-bin/carddisp.pl?gene=ESR2
ETFA	6.38851	Electron Transfer Flavoprotein Subunit Alpha	Protein Coding	P13804	58	GC15M162854	https://www.genecards.org/cgi-bin/carddisp.pl?gene=ETFA
FKTN	6.38851	Fukutin	Protein Coding	O75072	52	GC09P105558	https://www.genecards.org/cgi-bin/carddisp.pl?gene=FKTN
HLCS	6.38626	Holocarboxylase Synthetase	Protein Coding	P50747	56	GC21M036750	https://www.genecards.org/cgi-bin/carddisp.pl?gene=HLCS
LARGE1	6.38626	LARGE Xylosyl- And Glucuronyltransferase 1	Protein Coding	O95461	53	GC22M086044	https://www.genecards.org/cgi-bin/carddisp.pl?gene=LARGE1
PLCE1	6.38529	Phospholipase C Epsilon 1	Protein Coding	Q9P212	56	GC10P093993	https://www.genecards.org/cgi-bin/carddisp.pl?gene=PLCE1
SRD5A1	6.3849	Steroid 5 Alpha-Reductase 1	Protein Coding	P18405	56	GC05P006633	https://www.genecards.org/cgi-bin/carddisp.pl?gene=SRD5A1
PMCH	6.38465	Pro-Melanin Concentrating Hormone	Protein Coding	P20382	47	GC12M102196	https://www.genecards.org/cgi-bin/carddisp.pl?gene=PMCH
TBC1D2B	6.3836	TBC1 Domain Family Member 2B	Protein Coding	Q9UPU7	48	GC15M077984	https://www.genecards.org/cgi-bin/carddisp.pl?gene=TBC1D2B
ECHS1	6.38129	Enoyl-CoA Hydratase, Short Chain 1	Protein Coding	P30084	59	GC10M133362	https://www.genecards.org/cgi-bin/carddisp.pl?gene=ECHS1
THBS1	6.37724	Thrombospondin 1	Protein Coding	P07996	59	GC15P039581	https://www.genecards.org/cgi-bin/carddisp.pl?gene=THBS1
HYAL1	6.37561	Hyaluronidase 1	Protein Coding	Q12794	60	GC03M050299	https://www.genecards.org/cgi-bin/carddisp.pl?gene=HYAL1
NDUFS1	6.37561	NADH:Ubiquinone Oxidoreductase Core Subunit S1	Protein Coding	P28331	57	GC02M206114	https://www.genecards.org/cgi-bin/carddisp.pl?gene=NDUFS1
CLPB	6.37561	ClpB Family Mitochondrial Disaggregase	Protein Coding	Q9H078	56	GC11M139993	https://www.genecards.org/cgi-bin/carddisp.pl?gene=CLPB
SLC25A42	6.37561	Solute Carrier Family 25 Member 42	Protein Coding	Q86VD7	50	GC19P019063	https://www.genecards.org/cgi-bin/carddisp.pl?gene=SLC25A42
PRKAG3	6.37395	Protein Kinase AMP-Activated Non-Catalytic Subunit Gamma 3	Protein Coding	Q9UGI9	53	GC02M218823	https://www.genecards.org/cgi-bin/carddisp.pl?gene=PRKAG3
OPA1	6.36677	OPA1 Mitochondrial Dynamin Like GTPase	Protein Coding	O60313	57	GC03P193594	https://www.genecards.org/cgi-bin/carddisp.pl?gene=OPA1
PGM3	6.36505	Phosphoglucomutase 3	Protein Coding	O95394	55	GC06M107911	https://www.genecards.org/cgi-bin/carddisp.pl?gene=PGM3
FAM111A	6.36505	FAM111 Trypsin Like Peptidase A	Protein Coding	Q96PZ2	48	GC11P059142	https://www.genecards.org/cgi-bin/carddisp.pl?gene=FAM111A
ACSL4	6.36419	Acyl-CoA Synthetase Long Chain Family Member 4	Protein Coding	O60488	60	GC0XM109624	https://www.genecards.org/cgi-bin/carddisp.pl?gene=ACSL4
PRODH	6.3614	Proline Dehydrogenase 1	Protein Coding	O43272	57	GC22M018912	https://www.genecards.org/cgi-bin/carddisp.pl?gene=PRODH
HIF1A	6.35966	Hypoxia Inducible Factor 1 Subunit Alpha	Protein Coding	Q16665	61	GC14P061695	https://www.genecards.org/cgi-bin/carddisp.pl?gene=HIF1A
PYCR1	6.35769	Pyrroline-5-Carboxylate Reductase 1	Protein Coding	P32322	57	GC17M081932	https://www.genecards.org/cgi-bin/carddisp.pl?gene=PYCR1
TRMT10C	6.35643	TRNA Methyltransferase 10C, Mitochondrial RNase P Subunit	Protein Coding	Q7L0Y3	49	GC03P101561	https://www.genecards.org/cgi-bin/carddisp.pl?gene=TRMT10C
NDUFS4	6.35288	NADH:Ubiquinone Oxidoreductase Subunit S4	Protein Coding	O43181	55	GC05P053560	https://www.genecards.org/cgi-bin/carddisp.pl?gene=NDUFS4
CCKAR	6.35091	Cholecystokinin A Receptor	Protein Coding	P32238	58	GC04M026483	https://www.genecards.org/cgi-bin/carddisp.pl?gene=CCKAR
LTC4S	6.34635	Leukotriene C4 Synthase	Protein Coding	Q16873	56	GC05P179793	https://www.genecards.org/cgi-bin/carddisp.pl?gene=LTC4S
GM2A	6.34635	Ganglioside GM2 Activator	Protein Coding	P17900	55	GC05P151212	https://www.genecards.org/cgi-bin/carddisp.pl?gene=GM2A
MICU1	6.34635	Mitochondrial Calcium Uptake 1	Protein Coding	Q9BPX6	55	GC10M072367	https://www.genecards.org/cgi-bin/carddisp.pl?gene=MICU1
HSD17B4	6.34282	Hydroxysteroid 17-Beta Dehydrogenase 4	Protein Coding	P51659	60	GC05P119452	https://www.genecards.org/cgi-bin/carddisp.pl?gene=HSD17B4
RXRA	6.3387	Retinoid X Receptor Alpha	Protein Coding	P19793	61	GC09P134317	https://www.genecards.org/cgi-bin/carddisp.pl?gene=RXRA
SCLT1	6.33081	Sodium Channel And Clathrin Linker 1	Protein Coding	Q96NL6	47	GC04M128864	https://www.genecards.org/cgi-bin/carddisp.pl?gene=SCLT1
PDHB	6.32413	Pyruvate Dehydrogenase E1 Subunit Beta	Protein Coding	P11177	60	GC03M058499	https://www.genecards.org/cgi-bin/carddisp.pl?gene=PDHB
MT-ND6	6.32413	Mitochondrially Encoded NADH:Ubiquinone Oxidoreductase Core Subunit 6	Protein Coding	P03923	44	GCMTM014151	https://www.genecards.org/cgi-bin/carddisp.pl?gene=MT-ND6
AK2	6.31829	Adenylate Kinase 2	Protein Coding	P54819	60	GC01M033007	https://www.genecards.org/cgi-bin/carddisp.pl?gene=AK2
SLC25A1	6.31829	Solute Carrier Family 25 Member 1	Protein Coding	P53007	58	GC22M085596	https://www.genecards.org/cgi-bin/carddisp.pl?gene=SLC25A1
MCCC1	6.31386	Methylcrotonyl-CoA Carboxylase Subunit 1	Protein Coding	Q96RQ3	57	GC03M183015	https://www.genecards.org/cgi-bin/carddisp.pl?gene=MCCC1
MCCC2	6.31386	Methylcrotonyl-CoA Carboxylase Subunit 2	Protein Coding	Q9HCC0	56	GC05P082791	https://www.genecards.org/cgi-bin/carddisp.pl?gene=MCCC2
PIGA	6.31386	Phosphatidylinositol Glycan Anchor Biosynthesis Class A	Protein Coding	P37287	56	GC0XM015319	https://www.genecards.org/cgi-bin/carddisp.pl?gene=PIGA
MRPS34	6.30215	Mitochondrial Ribosomal Protein S34	Protein Coding	P82930	48	GC16M001771	https://www.genecards.org/cgi-bin/carddisp.pl?gene=MRPS34
SLC6A2	6.30043	Solute Carrier Family 6 Member 2	Protein Coding	P23975	60	GC16P121574	https://www.genecards.org/cgi-bin/carddisp.pl?gene=SLC6A2
DARS1	6.29956	Aspartyl-TRNA Synthetase 1	Protein Coding	P14868	55	GC02M135905	https://www.genecards.org/cgi-bin/carddisp.pl?gene=DARS1
ATAD3A	6.29956	ATPase Family AAA Domain Containing 3A	Protein Coding	Q9NVI7	52	GC01P074940	https://www.genecards.org/cgi-bin/carddisp.pl?gene=ATAD3A
SUGCT	6.29956	Succinyl-CoA:Glutarate-CoA Transferase	Protein Coding	Q9HAC7	50	GC07P041374	https://www.genecards.org/cgi-bin/carddisp.pl?gene=SUGCT
MT-CO1	6.29956	Mitochondrially Encoded Cytochrome C Oxidase I	Protein Coding	P00395	47	GCMTP005906	https://www.genecards.org/cgi-bin/carddisp.pl?gene=MT-CO1
MT-ND4	6.29956	Mitochondrially Encoded NADH:Ubiquinone Oxidoreductase Core Subunit 4	Protein Coding	P03905	44	GCMTP010762	https://www.genecards.org/cgi-bin/carddisp.pl?gene=MT-ND4
MT-ATP8	6.29956	Mitochondrially Encoded ATP Synthase Membrane Subunit 8	Protein Coding	P03928	42	GCMTP008368	https://www.genecards.org/cgi-bin/carddisp.pl?gene=MT-ATP8
MT-ND4L	6.29956	Mitochondrially Encoded NADH:Ubiquinone Oxidoreductase Core Subunit 4L	Protein Coding	P03901	38	GCMTP010472	https://www.genecards.org/cgi-bin/carddisp.pl?gene=MT-ND4L
MT-TV	6.29956	Mitochondrially Encoded TRNA-Val (GUN)	RNA Gene		23	GCMTP001605	https://www.genecards.org/cgi-bin/carddisp.pl?gene=MT-TV
MT-TF	6.29956	Mitochondrially Encoded TRNA-Phe (UUU/C)	RNA Gene		22	GCMTP000580	https://www.genecards.org/cgi-bin/carddisp.pl?gene=MT-TF
MT-TH	6.29956	Mitochondrially Encoded TRNA-His (CAU/C)	RNA Gene		22	GCMTP012140	https://www.genecards.org/cgi-bin/carddisp.pl?gene=MT-TH
MT-TN	6.29956	Mitochondrially Encoded TRNA-Asn (AAU/C)	RNA Gene		22	GCMTM005659	https://www.genecards.org/cgi-bin/carddisp.pl?gene=MT-TN
MT-TS1	6.29956	Mitochondrially Encoded TRNA-Ser (UCN) 1	RNA Gene		22	GCMTM007447	https://www.genecards.org/cgi-bin/carddisp.pl?gene=MT-TS1
MT-TW	6.29956	Mitochondrially Encoded TRNA-Trp (UGA/G)	RNA Gene		22	GCMTP005514	https://www.genecards.org/cgi-bin/carddisp.pl?gene=MT-TW
MT-TM	6.29956	Mitochondrially Encoded TRNA-Met (AUA/G)	RNA Gene		21	GCMTP004404	https://www.genecards.org/cgi-bin/carddisp.pl?gene=MT-TM
MT-TQ	6.29956	Mitochondrially Encoded TRNA-Gln (CAA/G)	RNA Gene		21	GCMTM004331	https://www.genecards.org/cgi-bin/carddisp.pl?gene=MT-TQ
MT-TS2	6.29956	Mitochondrially Encoded TRNA-Ser (AGU/C) 2	RNA Gene		21	GCMTP012215	https://www.genecards.org/cgi-bin/carddisp.pl?gene=MT-TS2
MT-TA	6.29956	Mitochondrially Encoded TRNA-Ala (GCN)	RNA Gene		20	GCMTM005589	https://www.genecards.org/cgi-bin/carddisp.pl?gene=MT-TA
MT-TC	6.29956	Mitochondrially Encoded TRNA-Cys (UGU/C)	RNA Gene		20	GCMTM005763	https://www.genecards.org/cgi-bin/carddisp.pl?gene=MT-TC
MT-TG	6.29956	Mitochondrially Encoded TRNA-Gly (GGN)	RNA Gene		20	GCMTP009993	https://www.genecards.org/cgi-bin/carddisp.pl?gene=MT-TG
MT-TR	6.29956	Mitochondrially Encoded TRNA-Arg (CGN)	RNA Gene		20	GCMTP010407	https://www.genecards.org/cgi-bin/carddisp.pl?gene=MT-TR
MT-TY	6.29956	Mitochondrially Encoded TRNA-Tyr (UAU/C)	RNA Gene		20	GCMTM005828	https://www.genecards.org/cgi-bin/carddisp.pl?gene=MT-TY
HDAC4	6.29319	Histone Deacetylase 4	Protein Coding	P56524	65	GC02M239048	https://www.genecards.org/cgi-bin/carddisp.pl?gene=HDAC4
IGF2BP2	6.28909	Insulin Like Growth Factor 2 MRNA Binding Protein 2	Protein Coding	Q9Y6M1	57	GC03M185643	https://www.genecards.org/cgi-bin/carddisp.pl?gene=IGF2BP2
ETFB	6.28443	Electron Transfer Flavoprotein Subunit Beta	Protein Coding	P38117	58	GC19M051345	https://www.genecards.org/cgi-bin/carddisp.pl?gene=ETFB
POMT1	6.28443	Protein O-Mannosyltransferase 1	Protein Coding	Q9Y6A1	58	GC09P131502	https://www.genecards.org/cgi-bin/carddisp.pl?gene=POMT1
TAFAZZIN	6.28443	Tafazzin, Phospholipid-Lysophospholipid Transacylase	Protein Coding	Q16635	54	GC0XP155189	https://www.genecards.org/cgi-bin/carddisp.pl?gene=TAFAZZIN
OAT	6.28218	Ornithine Aminotransferase	Protein Coding	P04181	61	GC10M124397	https://www.genecards.org/cgi-bin/carddisp.pl?gene=OAT
HMGCL	6.28218	3-Hydroxy-3-Methylglutaryl-CoA Lyase	Protein Coding	P35914	58	GC01M023801	https://www.genecards.org/cgi-bin/carddisp.pl?gene=HMGCL
TWNK	6.28218	Twinkle MtDNA Helicase	Protein Coding	Q96RR1	55	GC10P124377	https://www.genecards.org/cgi-bin/carddisp.pl?gene=TWNK
NAGS	6.28218	N-Acetylglutamate Synthase	Protein Coding	Q8N159	54	GC17P044004	https://www.genecards.org/cgi-bin/carddisp.pl?gene=NAGS
PNPLA8	6.28218	Patatin Like Domain 8, Phospholipase A2	Protein Coding	Q9NP80	54	GC07M108470	https://www.genecards.org/cgi-bin/carddisp.pl?gene=PNPLA8
NDUFAF1	6.28218	NADH:Ubiquinone Oxidoreductase Complex Assembly Factor 1	Protein Coding	Q9Y375	53	GC15M041387	https://www.genecards.org/cgi-bin/carddisp.pl?gene=NDUFAF1
PRDX1	6.27406	Peroxiredoxin 1	Protein Coding	Q06830	62	GC01M045906	https://www.genecards.org/cgi-bin/carddisp.pl?gene=PRDX1
TPI1	6.27406	Triosephosphate Isomerase 1	Protein Coding	P60174	60	GC12P006867	https://www.genecards.org/cgi-bin/carddisp.pl?gene=TPI1
PTGIS	6.27167	Prostaglandin I2 Synthase	Protein Coding	Q16647	57	GC20M049503	https://www.genecards.org/cgi-bin/carddisp.pl?gene=PTGIS
SERPINA6	6.26241	Serpin Family A Member 6	Protein Coding	P08185	58	GC14M124249	https://www.genecards.org/cgi-bin/carddisp.pl?gene=SERPINA6
SNORD116-1	6.25929	Small Nucleolar RNA, C/D Box 116-1	RNA Gene		21	GC15P192322	https://www.genecards.org/cgi-bin/carddisp.pl?gene=SNORD116-1
PGM1	6.25363	Phosphoglucomutase 1	Protein Coding	P36871	60	GC01P063593	https://www.genecards.org/cgi-bin/carddisp.pl?gene=PGM1
EOGT	6.2536	EGF Domain Specific O-Linked N-Acetylglucosamine Transferase	Protein Coding	Q5NDL2	51	GC03M068975	https://www.genecards.org/cgi-bin/carddisp.pl?gene=EOGT
VEGFA	6.24898	Vascular Endothelial Growth Factor A	Protein Coding	P15692	61	GC06P043770	https://www.genecards.org/cgi-bin/carddisp.pl?gene=VEGFA
DHFR	6.2488	Dihydrofolate Reductase	Protein Coding	P00374	61	GC05M080626	https://www.genecards.org/cgi-bin/carddisp.pl?gene=DHFR
PDE11A	6.23963	Phosphodiesterase 11A	Protein Coding	Q9HCR9	57	GC02M177624	https://www.genecards.org/cgi-bin/carddisp.pl?gene=PDE11A
NR1H3	6.23943	Nuclear Receptor Subfamily 1 Group H Member 3	Protein Coding	Q13133	59	GC11P047248	https://www.genecards.org/cgi-bin/carddisp.pl?gene=NR1H3
SLC25A3	6.23859	Solute Carrier Family 25 Member 3	Protein Coding	Q00325	58	GC12P098593	https://www.genecards.org/cgi-bin/carddisp.pl?gene=SLC25A3
LDHB	6.23859	Lactate Dehydrogenase B	Protein Coding	P07195	57	GC12M021635	https://www.genecards.org/cgi-bin/carddisp.pl?gene=LDHB
NDUFAF2	6.23859	NADH:Ubiquinone Oxidoreductase Complex Assembly Factor 2	Protein Coding	Q8N183	54	GC05P060945	https://www.genecards.org/cgi-bin/carddisp.pl?gene=NDUFAF2
CYB5R3	6.23766	Cytochrome B5 Reductase 3	Protein Coding	P00387	57	GC22M086164	https://www.genecards.org/cgi-bin/carddisp.pl?gene=CYB5R3
SETX	6.23766	Senataxin	Protein Coding	Q7Z333	54	GC09M132261	https://www.genecards.org/cgi-bin/carddisp.pl?gene=SETX
MMAA	6.23766	Metabolism Of Cobalamin Associated A	Protein Coding	Q8IVH4	51	GC04P145658	https://www.genecards.org/cgi-bin/carddisp.pl?gene=MMAA
SLC52A2	6.23766	Solute Carrier Family 52 Member 2	Protein Coding	Q9HAB3	51	GC08P144333	https://www.genecards.org/cgi-bin/carddisp.pl?gene=SLC52A2
CNTF	6.23536	Ciliary Neurotrophic Factor	Protein Coding	P26441	54	GC11P058622	https://www.genecards.org/cgi-bin/carddisp.pl?gene=CNTF
KCNJ5	6.23224	Potassium Inwardly Rectifying Channel Subfamily J Member 5	Protein Coding	P48544	61	GC11P128891	https://www.genecards.org/cgi-bin/carddisp.pl?gene=KCNJ5
NDUFS2	6.23141	NADH:Ubiquinone Oxidoreductase Core Subunit S2	Protein Coding	O75306	57	GC01P161197	https://www.genecards.org/cgi-bin/carddisp.pl?gene=NDUFS2
GCLC	6.2307	Glutamate-Cysteine Ligase Catalytic Subunit	Protein Coding	P48506	58	GC06M053497	https://www.genecards.org/cgi-bin/carddisp.pl?gene=GCLC
MIR146A	6.22184	MicroRNA 146a	RNA Gene		31	GC05P160485	https://www.genecards.org/cgi-bin/carddisp.pl?gene=MIR146A
GABRG2	6.21421	Gamma-Aminobutyric Acid Type A Receptor Subunit Gamma2	Protein Coding	P18507	61	GC05P162000	https://www.genecards.org/cgi-bin/carddisp.pl?gene=GABRG2
AGL	6.21421	Amylo-Alpha-1,6-Glucosidase And 4-Alpha-Glucanotransferase	Protein Coding	P35573	58	GC01P099850	https://www.genecards.org/cgi-bin/carddisp.pl?gene=AGL
OPLAH	6.21421	5-Oxoprolinase, ATP-Hydrolysing	Protein Coding	O14841	54	GC08M147377	https://www.genecards.org/cgi-bin/carddisp.pl?gene=OPLAH
SEC23B	6.21421	SEC23 Homolog B, COPII Coat Complex Component	Protein Coding	Q15437	53	GC20P018507	https://www.genecards.org/cgi-bin/carddisp.pl?gene=SEC23B
TNFRSF1A	6.20686	TNF Receptor Superfamily Member 1A	Protein Coding	P19438	62	GC12M006328	https://www.genecards.org/cgi-bin/carddisp.pl?gene=TNFRSF1A
DAO	6.20684	D-Amino Acid Oxidase	Protein Coding	P14920	57	GC12P108914	https://www.genecards.org/cgi-bin/carddisp.pl?gene=DAO
LRPPRC	6.20684	Leucine Rich Pentatricopeptide Repeat Containing	Protein Coding	P42704	54	GC02M043886	https://www.genecards.org/cgi-bin/carddisp.pl?gene=LRPPRC
IDS	6.19605	Iduronate 2-Sulfatase	Protein Coding	P22304	60	GC0XM149476	https://www.genecards.org/cgi-bin/carddisp.pl?gene=IDS
SLC27A4	6.1954	Solute Carrier Family 27 Member 4	Protein Coding	Q6P1M0	56	GC09P128340	https://www.genecards.org/cgi-bin/carddisp.pl?gene=SLC27A4
PDHA1	6.19463	Pyruvate Dehydrogenase E1 Subunit Alpha 1	Protein Coding	P08559	60	GC0XP019343	https://www.genecards.org/cgi-bin/carddisp.pl?gene=PDHA1
HADHB	6.18862	Hydroxyacyl-CoA Dehydrogenase Trifunctional Multienzyme Complex Subunit Beta	Protein Coding	P55084	59	GC02P026243	https://www.genecards.org/cgi-bin/carddisp.pl?gene=HADHB
TBC1D4	6.18118	TBC1 Domain Family Member 4	Protein Coding	O60343	55	GC13M075284	https://www.genecards.org/cgi-bin/carddisp.pl?gene=TBC1D4
CAD	6.17895	Carbamoyl-Phosphate Synthetase 2, Aspartate Transcarbamylase, And Dihydroorotase	Protein Coding	P27708	61	GC02P027217	https://www.genecards.org/cgi-bin/carddisp.pl?gene=CAD
NDUFA9	6.17895	NADH:Ubiquinone Oxidoreductase Subunit A9	Protein Coding	Q16795	55	GC12P004649	https://www.genecards.org/cgi-bin/carddisp.pl?gene=NDUFA9
ARSG	6.17895	Arylsulfatase G	Protein Coding	Q96EG1	54	GC17P068259	https://www.genecards.org/cgi-bin/carddisp.pl?gene=ARSG
MFSD2A	6.17895	MFSD2 Lysolipid Transporter A, Lysophospholipid	Protein Coding	Q8NA29	54	GC01P039955	https://www.genecards.org/cgi-bin/carddisp.pl?gene=MFSD2A
PIGC	6.17895	Phosphatidylinositol Glycan Anchor Biosynthesis Class C	Protein Coding	Q92535	50	GC01M172339	https://www.genecards.org/cgi-bin/carddisp.pl?gene=PIGC
RFT1	6.17895	RFT1 Glycolipid Translocator Homolog	Protein Coding	Q96AA3	50	GC03M054919	https://www.genecards.org/cgi-bin/carddisp.pl?gene=RFT1
MRPS14	6.17895	Mitochondrial Ribosomal Protein S14	Protein Coding	O60783	48	GC01M175010	https://www.genecards.org/cgi-bin/carddisp.pl?gene=MRPS14
PLCG2	6.177	Phospholipase C Gamma 2	Protein Coding	P16885	65	GC16P122357	https://www.genecards.org/cgi-bin/carddisp.pl?gene=PLCG2
CCND1	6.1684	Cyclin D1	Protein Coding	P24385	65	GC11P069641	https://www.genecards.org/cgi-bin/carddisp.pl?gene=CCND1
MIR145	6.1662	MicroRNA 145	RNA Gene		32	GC05P149430	https://www.genecards.org/cgi-bin/carddisp.pl?gene=MIR145
MIR148A	6.16578	MicroRNA 148a	RNA Gene		29	GC07M025950	https://www.genecards.org/cgi-bin/carddisp.pl?gene=MIR148A
PYGL	6.16254	Glycogen Phosphorylase L	Protein Coding	P06737	59	GC14M050857	https://www.genecards.org/cgi-bin/carddisp.pl?gene=PYGL
SMARCA4	6.15864	SWI/SNF Related BAF Chromatin Remodeling Complex Subunit ATPase 4	Protein Coding	P51532	64	GC19P151807	https://www.genecards.org/cgi-bin/carddisp.pl?gene=SMARCA4
MIRLET7C	6.15761	MicroRNA Let-7c	RNA Gene		31	GC21P021313	https://www.genecards.org/cgi-bin/carddisp.pl?gene=MIRLET7C
GLS	6.15256	Glutaminase	Protein Coding	O94925	62	GC02P190880	https://www.genecards.org/cgi-bin/carddisp.pl?gene=GLS
TAT	6.15256	Tyrosine Aminotransferase	Protein Coding	P17735	58	GC16M071565	https://www.genecards.org/cgi-bin/carddisp.pl?gene=TAT
DRD4	6.14856	Dopamine Receptor D4	Protein Coding	P21917	58	GC11P020260	https://www.genecards.org/cgi-bin/carddisp.pl?gene=DRD4
ADK	6.14587	Adenosine Kinase	Protein Coding	P55263	63	GC10P075949	https://www.genecards.org/cgi-bin/carddisp.pl?gene=ADK
SLC18A2	6.14587	Solute Carrier Family 18 Member A2	Protein Coding	Q05940	60	GC10P117241	https://www.genecards.org/cgi-bin/carddisp.pl?gene=SLC18A2
PHKA2	6.14587	Phosphorylase Kinase Regulatory Subunit Alpha 2	Protein Coding	P46019	56	GC0XM018892	https://www.genecards.org/cgi-bin/carddisp.pl?gene=PHKA2
FUT6	6.14587	Fucosyltransferase 6	Protein Coding	P51993	54	GC19M005830	https://www.genecards.org/cgi-bin/carddisp.pl?gene=FUT6
CRHR1	6.14563	Corticotropin Releasing Hormone Receptor 1	Protein Coding	P34998	57	GC17P045784	https://www.genecards.org/cgi-bin/carddisp.pl?gene=CRHR1
CHST3	6.139	Carbohydrate Sulfotransferase 3	Protein Coding	Q7LGC8	55	GC10P071964	https://www.genecards.org/cgi-bin/carddisp.pl?gene=CHST3
DNM2	6.13358	Dynamin 2	Protein Coding	P50570	63	GC19P010718	https://www.genecards.org/cgi-bin/carddisp.pl?gene=DNM2
PIKFYVE	6.13358	Phosphoinositide Kinase, FYVE-Type Zinc Finger Containing	Protein Coding	Q9Y2I7	63	GC02P208266	https://www.genecards.org/cgi-bin/carddisp.pl?gene=PIKFYVE
ALDH7A1	6.13358	Aldehyde Dehydrogenase 7 Family Member A1	Protein Coding	P49419	60	GC05M126541	https://www.genecards.org/cgi-bin/carddisp.pl?gene=ALDH7A1
ARSA	6.13358	Arylsulfatase A	Protein Coding	P15289	60	GC22M050622	https://www.genecards.org/cgi-bin/carddisp.pl?gene=ARSA
PCCA	6.13358	Propionyl-CoA Carboxylase Subunit Alpha	Protein Coding	P05165	60	GC13P100089	https://www.genecards.org/cgi-bin/carddisp.pl?gene=PCCA
PCCB	6.13358	Propionyl-CoA Carboxylase Subunit Beta	Protein Coding	P05166	60	GC03P136250	https://www.genecards.org/cgi-bin/carddisp.pl?gene=PCCB
ALDH3A2	6.13358	Aldehyde Dehydrogenase 3 Family Member A2	Protein Coding	P51648	59	GC17P019648	https://www.genecards.org/cgi-bin/carddisp.pl?gene=ALDH3A2
PNPO	6.13358	Pyridoxamine 5'-Phosphate Oxidase	Protein Coding	Q9NVS9	59	GC17P047941	https://www.genecards.org/cgi-bin/carddisp.pl?gene=PNPO
ACADSB	6.13358	Acyl-CoA Dehydrogenase Short/Branched Chain	Protein Coding	P45954	58	GC10P123008	https://www.genecards.org/cgi-bin/carddisp.pl?gene=ACADSB
ASL	6.13358	Argininosuccinate Lyase	Protein Coding	P04424	58	GC07P066075	https://www.genecards.org/cgi-bin/carddisp.pl?gene=ASL
BTD	6.13358	Biotinidase	Protein Coding	P43251	58	GC03P027142	https://www.genecards.org/cgi-bin/carddisp.pl?gene=BTD
GCDH	6.13358	Glutaryl-CoA Dehydrogenase	Protein Coding	Q92947	58	GC19P012891	https://www.genecards.org/cgi-bin/carddisp.pl?gene=GCDH
POLR3A	6.13358	RNA Polymerase III Subunit A	Protein Coding	O14802	58	GC10M079381	https://www.genecards.org/cgi-bin/carddisp.pl?gene=POLR3A
IVD	6.13358	Isovaleryl-CoA Dehydrogenase	Protein Coding	P26440	57	GC15P040405	https://www.genecards.org/cgi-bin/carddisp.pl?gene=IVD
SLC25A15	6.13358	Solute Carrier Family 25 Member 15	Protein Coding	Q9Y619	57	GC13P040789	https://www.genecards.org/cgi-bin/carddisp.pl?gene=SLC25A15
APTX	6.13358	Aprataxin	Protein Coding	Q7Z2E3	56	GC09M032886	https://www.genecards.org/cgi-bin/carddisp.pl?gene=APTX
FIG4	6.13358	FIG4 Phosphoinositide 5-Phosphatase	Protein Coding	Q92562	56	GC06P182745	https://www.genecards.org/cgi-bin/carddisp.pl?gene=FIG4
MTM1	6.13358	Myotubularin 1	Protein Coding	Q13496	56	GC0XP150562	https://www.genecards.org/cgi-bin/carddisp.pl?gene=MTM1
POLR3B	6.13358	RNA Polymerase III Subunit B	Protein Coding	Q9NW08	56	GC12P106357	https://www.genecards.org/cgi-bin/carddisp.pl?gene=POLR3B
ALOX12B	6.13358	Arachidonate 12-Lipoxygenase, 12R Type	Protein Coding	O75342	55	GC17M096230	https://www.genecards.org/cgi-bin/carddisp.pl?gene=ALOX12B
GNE	6.13358	Glucosamine (UDP-N-Acetyl)-2-Epimerase/N-Acetylmannosamine Kinase	Protein Coding	Q9Y223	55	GC09M036214	https://www.genecards.org/cgi-bin/carddisp.pl?gene=GNE
MMACHC	6.13358	Metabolism Of Cobalamin Associated C	Protein Coding	Q9Y4U1	55	GC01P045500	https://www.genecards.org/cgi-bin/carddisp.pl?gene=MMACHC
PGAM2	6.13358	Phosphoglycerate Mutase 2	Protein Coding	P15259	55	GC07M044062	https://www.genecards.org/cgi-bin/carddisp.pl?gene=PGAM2
RNASEH1	6.13358	Ribonuclease H1	Protein Coding	O60930	55	GC02M004854	https://www.genecards.org/cgi-bin/carddisp.pl?gene=RNASEH1
SLC52A3	6.13358	Solute Carrier Family 52 Member 3	Protein Coding	Q9NQ40	55	GC20M000741	https://www.genecards.org/cgi-bin/carddisp.pl?gene=SLC52A3
DNA2	6.13358	DNA Replication Helicase/Nuclease 2	Protein Coding	P51530	54	GC10M068414	https://www.genecards.org/cgi-bin/carddisp.pl?gene=DNA2
PHKA1	6.13358	Phosphorylase Kinase Regulatory Subunit Alpha 1	Protein Coding	P46020	54	GC0XM072578	https://www.genecards.org/cgi-bin/carddisp.pl?gene=PHKA1
SKIC2	6.13358	SKI2 Subunit Of Superkiller Complex	Protein Coding	Q15477	54	GC06P190452	https://www.genecards.org/cgi-bin/carddisp.pl?gene=SKIC2
SSBP1	6.13358	Single Stranded DNA Binding Protein 1	Protein Coding	Q04837	54	GC07P167780	https://www.genecards.org/cgi-bin/carddisp.pl?gene=SSBP1
CERS3	6.13358	Ceramide Synthase 3	Protein Coding	Q8IU89	53	GC15M163337	https://www.genecards.org/cgi-bin/carddisp.pl?gene=CERS3
PEX10	6.13358	Peroxisomal Biogenesis Factor 10	Protein Coding	O60683	53	GC01M002403	https://www.genecards.org/cgi-bin/carddisp.pl?gene=PEX10
FLAD1	6.13358	Flavin Adenine Dinucleotide Synthetase 1	Protein Coding	Q8NFF5	52	GC01P154983	https://www.genecards.org/cgi-bin/carddisp.pl?gene=FLAD1
MCEE	6.13358	Methylmalonyl-CoA Epimerase	Protein Coding	Q96PE7	52	GC02M071110	https://www.genecards.org/cgi-bin/carddisp.pl?gene=MCEE
DDHD1	6.13358	DDHD Domain Containing 1	Protein Coding	Q8NEL9	51	GC14M053036	https://www.genecards.org/cgi-bin/carddisp.pl?gene=DDHD1
SLC52A1	6.13358	Solute Carrier Family 52 Member 1	Protein Coding	Q9NWF4	51	GC17M005032	https://www.genecards.org/cgi-bin/carddisp.pl?gene=SLC52A1
POMK	6.13358	Protein O-Mannose Kinase	Protein Coding	Q9H5K3	49	GC08P043093	https://www.genecards.org/cgi-bin/carddisp.pl?gene=POMK
RXYLT1	6.13358	Ribitol Xylosyltransferase 1	Protein Coding	Q9Y2B1	48	GC12P063779	https://www.genecards.org/cgi-bin/carddisp.pl?gene=RXYLT1
PDSS2	6.13032	Decaprenyl Diphosphate Synthase Subunit 2	Protein Coding	Q86YH6	54	GC06M107152	https://www.genecards.org/cgi-bin/carddisp.pl?gene=PDSS2
MIR342	6.12017	MicroRNA 342	RNA Gene		30	GC14P100109	https://www.genecards.org/cgi-bin/carddisp.pl?gene=MIR342
MTO1	6.11165	Mitochondrial TRNA Translation Optimization 1	Protein Coding	Q9Y2Z2	55	GC06P073461	https://www.genecards.org/cgi-bin/carddisp.pl?gene=MTO1
COQ2	6.11165	Coenzyme Q2, Polyprenyltransferase	Protein Coding	Q96H96	53	GC04M083261	https://www.genecards.org/cgi-bin/carddisp.pl?gene=COQ2
MRPL44	6.11165	Mitochondrial Ribosomal Protein L44	Protein Coding	Q9H9J2	52	GC02P223957	https://www.genecards.org/cgi-bin/carddisp.pl?gene=MRPL44
AR	6.10696	Androgen Receptor	Protein Coding	P10275	65	GC0XP067544	https://www.genecards.org/cgi-bin/carddisp.pl?gene=AR
ITPA	6.10276	Inosine Triphosphatase	Protein Coding	Q9BY32	60	GC20P010973	https://www.genecards.org/cgi-bin/carddisp.pl?gene=ITPA
GARS1	6.10276	Glycyl-TRNA Synthetase 1	Protein Coding	P41250	58	GC07P030580	https://www.genecards.org/cgi-bin/carddisp.pl?gene=GARS1
GRHPR	6.10276	Glyoxylate And Hydroxypyruvate Reductase	Protein Coding	Q9UBQ7	58	GC09P074651	https://www.genecards.org/cgi-bin/carddisp.pl?gene=GRHPR
UQCRC2	6.10276	Ubiquinol-Cytochrome C Reductase Core Protein 2	Protein Coding	P22695	58	GC16P120689	https://www.genecards.org/cgi-bin/carddisp.pl?gene=UQCRC2
GFM1	6.10276	G Elongation Factor Mitochondrial 1	Protein Coding	Q96RP9	57	GC03P158644	https://www.genecards.org/cgi-bin/carddisp.pl?gene=GFM1
LARS1	6.10276	Leucyl-TRNA Synthetase 1	Protein Coding	Q9P2J5	57	GC05M146114	https://www.genecards.org/cgi-bin/carddisp.pl?gene=LARS1
AKR1D1	6.10276	Aldo-Keto Reductase Family 1 Member D1	Protein Coding	P51857	55	GC07P165638	https://www.genecards.org/cgi-bin/carddisp.pl?gene=AKR1D1
GMPS	6.10276	Guanine Monophosphate Synthase	Protein Coding	P49915	55	GC03P155870	https://www.genecards.org/cgi-bin/carddisp.pl?gene=GMPS
LIAS	6.10276	Lipoic Acid Synthetase	Protein Coding	O43766	55	GC04P039880	https://www.genecards.org/cgi-bin/carddisp.pl?gene=LIAS
COG4	6.10276	Component Of Oligomeric Golgi Complex 4	Protein Coding	Q9H9E3	51	GC16M075138	https://www.genecards.org/cgi-bin/carddisp.pl?gene=COG4
COG6	6.10276	Component Of Oligomeric Golgi Complex 6	Protein Coding	Q9Y2V7	51	GC13P039655	https://www.genecards.org/cgi-bin/carddisp.pl?gene=COG6
B3GALNT1	6.10276	Beta-1,3-N-Acetylgalactosaminyltransferase 1 (Globoside Blood Group)	Protein Coding	O75752	50	GC03M161083	https://www.genecards.org/cgi-bin/carddisp.pl?gene=B3GALNT1
MRPS28	6.10276	Mitochondrial Ribosomal Protein S28	Protein Coding	Q9Y2Q9	50	GC08M079995	https://www.genecards.org/cgi-bin/carddisp.pl?gene=MRPS28
GALT	6.0914	Galactose-1-Phosphate Uridylyltransferase	Protein Coding	P07902	59	GC09P074560	https://www.genecards.org/cgi-bin/carddisp.pl?gene=GALT
TIMM8A	6.09055	Translocase Of Inner Mitochondrial Membrane 8A	Protein Coding	O60220	54	GC0XM101345	https://www.genecards.org/cgi-bin/carddisp.pl?gene=TIMM8A
CPT1B	6.08942	Carnitine Palmitoyltransferase 1B	Protein Coding	Q92523	58	GC22M086281	https://www.genecards.org/cgi-bin/carddisp.pl?gene=CPT1B
SCARB1	6.08175	Scavenger Receptor Class B Member 1	Protein Coding	Q8WTV0	60	GC12M124776	https://www.genecards.org/cgi-bin/carddisp.pl?gene=SCARB1
GFER	6.07287	Growth Factor, Augmenter Of Liver Regeneration	Protein Coding	P55789	58	GC16P001984	https://www.genecards.org/cgi-bin/carddisp.pl?gene=GFER
FST	6.06657	Follistatin	Protein Coding	P19883	61	GC05P053480	https://www.genecards.org/cgi-bin/carddisp.pl?gene=FST
MLN	6.062	Motilin	Protein Coding	P12872	47	GC06M033794	https://www.genecards.org/cgi-bin/carddisp.pl?gene=MLN
STAT2	6.04848	Signal Transducer And Activator Of Transcription 2	Protein Coding	P52630	62	GC12M056341	https://www.genecards.org/cgi-bin/carddisp.pl?gene=STAT2
ATP7B	6.04848	ATPase Copper Transporting Beta	Protein Coding	P35670	61	GC13M051930	https://www.genecards.org/cgi-bin/carddisp.pl?gene=ATP7B
FUCA1	6.04848	Alpha-L-Fucosidase 1	Protein Coding	P04066	61	GC01M023845	https://www.genecards.org/cgi-bin/carddisp.pl?gene=FUCA1
GPI	6.04848	Glucose-6-Phosphate Isomerase	Protein Coding	P06744	60	GC19P034359	https://www.genecards.org/cgi-bin/carddisp.pl?gene=GPI
SCP2	6.04848	Sterol Carrier Protein 2	Protein Coding	P22307	59	GC01P052927	https://www.genecards.org/cgi-bin/carddisp.pl?gene=SCP2
CHKB	6.04848	Choline Kinase Beta	Protein Coding	Q9Y259	58	GC22M050578	https://www.genecards.org/cgi-bin/carddisp.pl?gene=CHKB
CTNS	6.04848	Cystinosin, Lysosomal Cystine Transporter	Protein Coding	O60931	57	GC17P003636	https://www.genecards.org/cgi-bin/carddisp.pl?gene=CTNS
SLCO1B3	6.04848	Solute Carrier Organic Anion Transporter Family Member 1B3	Protein Coding	Q9NPD5	57	GC12P020810	https://www.genecards.org/cgi-bin/carddisp.pl?gene=SLCO1B3
CBLIF	6.04848	Cobalamin Binding Intrinsic Factor	Protein Coding	P27352	55	GC11M059829	https://www.genecards.org/cgi-bin/carddisp.pl?gene=CBLIF
COQ7	6.04848	Coenzyme Q7, Hydroxylase	Protein Coding	Q99807	55	GC16P019067	https://www.genecards.org/cgi-bin/carddisp.pl?gene=COQ7
COQ8A	6.04848	Coenzyme Q8A	Protein Coding	Q8NI60	55	GC01P226957	https://www.genecards.org/cgi-bin/carddisp.pl?gene=COQ8A
ETHE1	6.04848	ETHE1 Persulfide Dioxygenase	Protein Coding	O95571	55	GC19M043506	https://www.genecards.org/cgi-bin/carddisp.pl?gene=ETHE1
CD320	6.04848	CD320 Molecule	Protein Coding	Q9NPF0	52	GC19M008302	https://www.genecards.org/cgi-bin/carddisp.pl?gene=CD320
COQ8B	6.04848	Coenzyme Q8B	Protein Coding	Q96D53	52	GC19M108747	https://www.genecards.org/cgi-bin/carddisp.pl?gene=COQ8B
GCGR	6.04197	Glucagon Receptor	Protein Coding	P47871	59	GC17P081804	https://www.genecards.org/cgi-bin/carddisp.pl?gene=GCGR
LONP1	6.04143	Lon Peptidase 1, Mitochondrial	Protein Coding	P36776	59	GC19M005691	https://www.genecards.org/cgi-bin/carddisp.pl?gene=LONP1
GMPPB	6.04143	GDP-Mannose Pyrophosphorylase B	Protein Coding	Q9Y5P6	56	GC03M049716	https://www.genecards.org/cgi-bin/carddisp.pl?gene=GMPPB
BPNT2	6.04143	3'(2'), 5'-Bisphosphate Nucleotidase 2	Protein Coding	Q9NX62	53	GC08M056958	https://www.genecards.org/cgi-bin/carddisp.pl?gene=BPNT2
POMGNT2	6.04143	Protein O-Linked Mannose N-Acetylglucosaminyltransferase 2 (Beta 1,4-)	Protein Coding	Q8NAT1	51	GC03M043121	https://www.genecards.org/cgi-bin/carddisp.pl?gene=POMGNT2
COQ6	6.02981	Coenzyme Q6, Monooxygenase	Protein Coding	Q9Y2Z9	56	GC14P073949	https://www.genecards.org/cgi-bin/carddisp.pl?gene=COQ6
DARS2	6.02981	Aspartyl-TRNA Synthetase 2, Mitochondrial	Protein Coding	Q6PI48	55	GC01P173824	https://www.genecards.org/cgi-bin/carddisp.pl?gene=DARS2
TRNT1	6.02981	TRNA Nucleotidyl Transferase 1	Protein Coding	Q96Q11	54	GC03P003126	https://www.genecards.org/cgi-bin/carddisp.pl?gene=TRNT1
SPTLC1	6.02976	Serine Palmitoyltransferase Long Chain Base Subunit 1	Protein Coding	O15269	60	GC09M121881	https://www.genecards.org/cgi-bin/carddisp.pl?gene=SPTLC1
AGPS	6.02976	Alkylglycerone Phosphate Synthase	Protein Coding	O00116	55	GC02P177392	https://www.genecards.org/cgi-bin/carddisp.pl?gene=AGPS
TIMM22	6.02851	Translocase Of Inner Mitochondrial Membrane 22	Protein Coding	Q9Y584	48	GC17P000997	https://www.genecards.org/cgi-bin/carddisp.pl?gene=TIMM22
MIR181A1	6.02102	MicroRNA 181a-1	RNA Gene		27	GC01M198860	https://www.genecards.org/cgi-bin/carddisp.pl?gene=MIR181A1
GAS5	6.00924	Growth Arrest Specific 5	RNA Gene		32	GC01M175146	https://www.genecards.org/cgi-bin/carddisp.pl?gene=GAS5
DLD	6.00757	Dihydrolipoamide Dehydrogenase	Protein Coding	P09622	62	GC07P110986	https://www.genecards.org/cgi-bin/carddisp.pl?gene=DLD
ATP5MC3	5.99868	ATP Synthase Membrane Subunit C Locus 3	Protein Coding	P48201	54	GC02M175180	https://www.genecards.org/cgi-bin/carddisp.pl?gene=ATP5MC3
FOXC2	5.99536	Forkhead Box C2	Protein Coding	Q99958	56	GC16P122670	https://www.genecards.org/cgi-bin/carddisp.pl?gene=FOXC2
CDKN1C	5.99116	Cyclin Dependent Kinase Inhibitor 1C	Protein Coding	P49918	58	GC11M015146	https://www.genecards.org/cgi-bin/carddisp.pl?gene=CDKN1C
SLC6A8	5.98647	Solute Carrier Family 6 Member 8	Protein Coding	P48029	60	GC0XP153811	https://www.genecards.org/cgi-bin/carddisp.pl?gene=SLC6A8
ABCD1	5.98647	ATP Binding Cassette Subfamily D Member 1	Protein Coding	P33897	59	GC0XP153724	https://www.genecards.org/cgi-bin/carddisp.pl?gene=ABCD1
ATP7A	5.98647	ATPase Copper Transporting Alpha	Protein Coding	Q04656	59	GC0XP078257	https://www.genecards.org/cgi-bin/carddisp.pl?gene=ATP7A
TPP1	5.98647	Tripeptidyl Peptidase 1	Protein Coding	O14773	59	GC11M015315	https://www.genecards.org/cgi-bin/carddisp.pl?gene=TPP1
LAMP2	5.98647	Lysosomal Associated Membrane Protein 2	Protein Coding	P13473	57	GC0XM120426	https://www.genecards.org/cgi-bin/carddisp.pl?gene=LAMP2
RNASEH2A	5.98647	Ribonuclease H2 Subunit A	Protein Coding	O75792	57	GC19P151931	https://www.genecards.org/cgi-bin/carddisp.pl?gene=RNASEH2A
HCCS	5.98647	Holocytochrome C Synthase	Protein Coding	P53701	55	GC0XP011111	https://www.genecards.org/cgi-bin/carddisp.pl?gene=HCCS
NDUFA1	5.98647	NADH:Ubiquinone Oxidoreductase Subunit A1	Protein Coding	O15239	55	GC0XP119871	https://www.genecards.org/cgi-bin/carddisp.pl?gene=NDUFA1
RNASEH2C	5.98647	Ribonuclease H2 Subunit C	Protein Coding	Q8TDP1	51	GC11M065714	https://www.genecards.org/cgi-bin/carddisp.pl?gene=RNASEH2C
RNASEH2B	5.98647	Ribonuclease H2 Subunit B	Protein Coding	Q5TBB1	48	GC13P050909	https://www.genecards.org/cgi-bin/carddisp.pl?gene=RNASEH2B
MIR192	5.98325	MicroRNA 192	RNA Gene		30	GC11M064891	https://www.genecards.org/cgi-bin/carddisp.pl?gene=MIR192
ABCB11	5.983	ATP Binding Cassette Subfamily B Member 11	Protein Coding	O95342	60	GC02M168922	https://www.genecards.org/cgi-bin/carddisp.pl?gene=ABCB11
UQCRB	5.983	Ubiquinol-Cytochrome C Reductase Binding Protein	Protein Coding	P14927	57	GC08M096225	https://www.genecards.org/cgi-bin/carddisp.pl?gene=UQCRB
MIR7-3HG	5.97748	MIR7-3 Host Gene	RNA Gene	Q8N6C7	34	GC19P151538	https://www.genecards.org/cgi-bin/carddisp.pl?gene=MIR7-3HG
MIR33B	5.97459	MicroRNA 33b	RNA Gene		27	GC17M017813	https://www.genecards.org/cgi-bin/carddisp.pl?gene=MIR33B
KRAS	5.97028	KRAS Proto-Oncogene, GTPase	Protein Coding	P01116	66	GC12M035956	https://www.genecards.org/cgi-bin/carddisp.pl?gene=KRAS
GNAS-AS1	5.96899	GNAS Antisense RNA 1	RNA Gene		30	GC20M058811	https://www.genecards.org/cgi-bin/carddisp.pl?gene=GNAS-AS1
CDH23	5.96383	Cadherin Related 23	Protein Coding	Q9H251	57	GC10P071396	https://www.genecards.org/cgi-bin/carddisp.pl?gene=CDH23
ALDH1A3	5.95511	Aldehyde Dehydrogenase 1 Family Member A3	Protein Coding	P47895	59	GC15P194122	https://www.genecards.org/cgi-bin/carddisp.pl?gene=ALDH1A3
SC5D	5.95511	Sterol-C5-Desaturase	Protein Coding	O75845	53	GC11P121292	https://www.genecards.org/cgi-bin/carddisp.pl?gene=SC5D
NHLH2	5.94583	Nescient Helix-Loop-Helix 2	Protein Coding	Q02577	49	GC01M115836	https://www.genecards.org/cgi-bin/carddisp.pl?gene=NHLH2
KIF7	5.94298	Kinesin Family Member 7	Protein Coding	Q2M1P5	51	GC15M089608	https://www.genecards.org/cgi-bin/carddisp.pl?gene=KIF7
MIRLET7D	5.937	MicroRNA Let-7d	RNA Gene		31	GC09P094178	https://www.genecards.org/cgi-bin/carddisp.pl?gene=MIRLET7D
ARSB	5.92568	Arylsulfatase B	Protein Coding	P15848	60	GC05M078777	https://www.genecards.org/cgi-bin/carddisp.pl?gene=ARSB
C1QBP	5.92568	Complement C1q Binding Protein	Protein Coding	Q07021	58	GC17M005432	https://www.genecards.org/cgi-bin/carddisp.pl?gene=C1QBP
DHCR24	5.92568	24-Dehydrocholesterol Reductase	Protein Coding	Q15392	58	GC01M054849	https://www.genecards.org/cgi-bin/carddisp.pl?gene=DHCR24
GALC	5.92568	Galactosylceramidase	Protein Coding	P54803	58	GC14M087837	https://www.genecards.org/cgi-bin/carddisp.pl?gene=GALC
GALNT3	5.92568	Polypeptide N-Acetylgalactosaminyltransferase 3	Protein Coding	Q14435	58	GC02M165747	https://www.genecards.org/cgi-bin/carddisp.pl?gene=GALNT3
GNPAT	5.92568	Glyceronephosphate O-Acyltransferase	Protein Coding	O15228	58	GC01P231241	https://www.genecards.org/cgi-bin/carddisp.pl?gene=GNPAT
PANK2	5.92568	Pantothenate Kinase 2	Protein Coding	Q9BZ23	58	GC20P010991	https://www.genecards.org/cgi-bin/carddisp.pl?gene=PANK2
SUCLG1	5.92568	Succinate-CoA Ligase GDP/ADP-Forming Subunit Alpha	Protein Coding	P53597	58	GC02M084423	https://www.genecards.org/cgi-bin/carddisp.pl?gene=SUCLG1
B3GAT3	5.92568	Beta-1,3-Glucuronyltransferase 3	Protein Coding	O94766	57	GC11M139657	https://www.genecards.org/cgi-bin/carddisp.pl?gene=B3GAT3
NSDHL	5.92568	NAD(P) Dependent 3-Beta-Hydroxysteroid Dehydrogenase NSDHL	Protein Coding	Q15738	57	GC0XP152830	https://www.genecards.org/cgi-bin/carddisp.pl?gene=NSDHL
POMGNT1	5.92568	Protein O-Linked Mannose N-Acetylglucosaminyltransferase 1 (Beta 1,2-)	Protein Coding	Q8WZA1	57	GC01M046188	https://www.genecards.org/cgi-bin/carddisp.pl?gene=POMGNT1
TCIRG1	5.92568	T Cell Immune Regulator 1, ATPase H+ Transporting V0 Subunit A3	Protein Coding	Q13488	57	GC11P108023	https://www.genecards.org/cgi-bin/carddisp.pl?gene=TCIRG1
PEX14	5.92568	Peroxisomal Biogenesis Factor 14	Protein Coding	O75381	56	GC01P010472	https://www.genecards.org/cgi-bin/carddisp.pl?gene=PEX14
PEX19	5.92568	Peroxisomal Biogenesis Factor 19	Protein Coding	P40855	56	GC01M160276	https://www.genecards.org/cgi-bin/carddisp.pl?gene=PEX19
ATP6V0A2	5.92568	ATPase H+ Transporting V0 Subunit A2	Protein Coding	Q9Y487	55	GC12P123712	https://www.genecards.org/cgi-bin/carddisp.pl?gene=ATP6V0A2
CHSY1	5.92568	Chondroitin Sulfate Synthase 1	Protein Coding	Q86X52	55	GC15M101175	https://www.genecards.org/cgi-bin/carddisp.pl?gene=CHSY1
CHST14	5.92568	Carbohydrate Sulfotransferase 14	Protein Coding	Q8NCH0	54	GC15P040470	https://www.genecards.org/cgi-bin/carddisp.pl?gene=CHST14
NANS	5.92568	N-Acetylneuraminate Synthase	Protein Coding	Q9NR45	54	GC09P098056	https://www.genecards.org/cgi-bin/carddisp.pl?gene=NANS
POGLUT1	5.92568	Protein O-Glucosyltransferase 1	Protein Coding	Q8NBL1	53	GC03P119468	https://www.genecards.org/cgi-bin/carddisp.pl?gene=POGLUT1
ADAMTSL2	5.92568	ADAMTS Like 2	Protein Coding	Q86TH1	52	GC09P153167	https://www.genecards.org/cgi-bin/carddisp.pl?gene=ADAMTSL2
B4GALT7	5.92568	Beta-1,4-Galactosyltransferase 7	Protein Coding	Q9UBV7	52	GC05P177600	https://www.genecards.org/cgi-bin/carddisp.pl?gene=B4GALT7
SLC35D1	5.92568	Solute Carrier Family 35 Member D1	Protein Coding	Q9NTN3	51	GC01M066999	https://www.genecards.org/cgi-bin/carddisp.pl?gene=SLC35D1
CRPPA	5.92568	CDP-L-Ribitol Pyrophosphorylase A	Protein Coding	A4D126	49	GC07M016088	https://www.genecards.org/cgi-bin/carddisp.pl?gene=CRPPA
VIPAS39	5.92568	VPS33B Interacting Protein, Apical-Basolateral Polarity Regulator, Spe-39 Homolog	Protein Coding	Q9H9C1	48	GC14M077426	https://www.genecards.org/cgi-bin/carddisp.pl?gene=VIPAS39
FDX2	5.92568	Ferredoxin 2	Protein Coding	Q6P4F2	46	GC19M108111	https://www.genecards.org/cgi-bin/carddisp.pl?gene=FDX2
NFKBIA	5.9246	NFKB Inhibitor Alpha	Protein Coding	P25963	64	GC14M035401	https://www.genecards.org/cgi-bin/carddisp.pl?gene=NFKBIA
DNAH8	5.92405	Dynein Axonemal Heavy Chain 8	Protein Coding	Q96JB1	50	GC06P182037	https://www.genecards.org/cgi-bin/carddisp.pl?gene=DNAH8
CTSC	5.92203	Cathepsin C	Protein Coding	P53634	60	GC11M140263	https://www.genecards.org/cgi-bin/carddisp.pl?gene=CTSC
HEXA	5.92203	Hexosaminidase Subunit Alpha	Protein Coding	P06865	60	GC15M072340	https://www.genecards.org/cgi-bin/carddisp.pl?gene=HEXA
HCFC1	5.92203	Host Cell Factor C1	Protein Coding	P51610	59	GC0XM153947	https://www.genecards.org/cgi-bin/carddisp.pl?gene=HCFC1
SAT1	5.92203	Spermidine/Spermine N1-Acetyltransferase 1	Protein Coding	P21673	59	GC0XP023784	https://www.genecards.org/cgi-bin/carddisp.pl?gene=SAT1
TFR2	5.92203	Transferrin Receptor 2	Protein Coding	Q9UP52	58	GC07M100620	https://www.genecards.org/cgi-bin/carddisp.pl?gene=TFR2
PPOX	5.92203	Protoporphyrinogen Oxidase	Protein Coding	P50336	57	GC01P177000	https://www.genecards.org/cgi-bin/carddisp.pl?gene=PPOX
GDAP1	5.92203	Ganglioside Induced Differentiation Associated Protein 1	Protein Coding	Q8TB36	55	GC08P074315	https://www.genecards.org/cgi-bin/carddisp.pl?gene=GDAP1
MSMO1	5.92203	Methylsterol Monooxygenase 1	Protein Coding	Q15800	55	GC04P165327	https://www.genecards.org/cgi-bin/carddisp.pl?gene=MSMO1
VARS2	5.92203	Valyl-TRNA Synthetase 2, Mitochondrial	Protein Coding	Q5ST30	55	GC06P181878	https://www.genecards.org/cgi-bin/carddisp.pl?gene=VARS2
PGAP3	5.92203	Post-GPI Attachment To Proteins Phospholipase 3	Protein Coding	Q96FM1	51	GC17M097108	https://www.genecards.org/cgi-bin/carddisp.pl?gene=PGAP3
LYST	5.92203	Lysosomal Trafficking Regulator	Protein Coding	Q99698	50	GC01M235661	https://www.genecards.org/cgi-bin/carddisp.pl?gene=LYST
NADK2	5.92203	NAD Kinase 2, Mitochondrial	Protein Coding	Q4G0N4	50	GC05M036770	https://www.genecards.org/cgi-bin/carddisp.pl?gene=NADK2
MT-TI	5.92203	Mitochondrially Encoded TRNA-Ile (AUU/C)	RNA Gene		21	GCMTP004265	https://www.genecards.org/cgi-bin/carddisp.pl?gene=MT-TI
NOS2	5.90804	Nitric Oxide Synthase 2	Protein Coding	P35228	62	GC17M027756	https://www.genecards.org/cgi-bin/carddisp.pl?gene=NOS2
IL15	5.88952	Interleukin 15	Protein Coding	P40933	55	GC04P141636	https://www.genecards.org/cgi-bin/carddisp.pl?gene=IL15
CTH	5.87892	Cystathionine Gamma-Lyase	Protein Coding	P32929	62	GC01P070411	https://www.genecards.org/cgi-bin/carddisp.pl?gene=CTH
VKORC1	5.87892	Vitamin K Epoxide Reductase Complex Subunit 1	Protein Coding	Q9BQB6	62	GC16M051194	https://www.genecards.org/cgi-bin/carddisp.pl?gene=VKORC1
KYNU	5.87892	Kynureninase	Protein Coding	Q16719	61	GC02P142877	https://www.genecards.org/cgi-bin/carddisp.pl?gene=KYNU
PLCB1	5.87892	Phospholipase C Beta 1	Protein Coding	Q9NQ66	61	GC20P008077	https://www.genecards.org/cgi-bin/carddisp.pl?gene=PLCB1
MDH2	5.87892	Malate Dehydrogenase 2	Protein Coding	P40926	60	GC07P076048	https://www.genecards.org/cgi-bin/carddisp.pl?gene=MDH2
SLC25A12	5.87892	Solute Carrier Family 25 Member 12	Protein Coding	O75746	60	GC02M171783	https://www.genecards.org/cgi-bin/carddisp.pl?gene=SLC25A12
UQCRFS1	5.87892	Ubiquinol-Cytochrome C Reductase, Rieske Iron-Sulfur Polypeptide 1	Protein Coding	P47985	60	GC19M029205	https://www.genecards.org/cgi-bin/carddisp.pl?gene=UQCRFS1
NEU1	5.87892	Neuraminidase 1	Protein Coding	Q99519	59	GC06M031857	https://www.genecards.org/cgi-bin/carddisp.pl?gene=NEU1
AGA	5.87892	Aspartylglucosaminidase	Protein Coding	P20933	58	GC04M177430	https://www.genecards.org/cgi-bin/carddisp.pl?gene=AGA
CPOX	5.87892	Coproporphyrinogen Oxidase	Protein Coding	P36551	58	GC03M098576	https://www.genecards.org/cgi-bin/carddisp.pl?gene=CPOX
RDH5	5.87892	Retinol Dehydrogenase 5	Protein Coding	Q92781	58	GC12P055720	https://www.genecards.org/cgi-bin/carddisp.pl?gene=RDH5
BPGM	5.87892	Bisphosphoglycerate Mutase	Protein Coding	P07738	57	GC07P134646	https://www.genecards.org/cgi-bin/carddisp.pl?gene=BPGM
CYC1	5.87892	Cytochrome C1	Protein Coding	P08574	57	GC08P144095	https://www.genecards.org/cgi-bin/carddisp.pl?gene=CYC1
PHYH	5.87892	Phytanoyl-CoA 2-Hydroxylase	Protein Coding	O14832	57	GC10M013277	https://www.genecards.org/cgi-bin/carddisp.pl?gene=PHYH
AASS	5.87892	Aminoadipate-Semialdehyde Synthase	Protein Coding	Q9UDR5	55	GC07M122073	https://www.genecards.org/cgi-bin/carddisp.pl?gene=AASS
HIBCH	5.87892	3-Hydroxyisobutyryl-CoA Hydrolase	Protein Coding	Q6NVY1	55	GC02M190189	https://www.genecards.org/cgi-bin/carddisp.pl?gene=HIBCH
MANBA	5.87892	Mannosidase Beta	Protein Coding	O00462	55	GC04M102631	https://www.genecards.org/cgi-bin/carddisp.pl?gene=MANBA
SLC33A1	5.87892	Solute Carrier Family 33 Member 1	Protein Coding	O00400	55	GC03M155821	https://www.genecards.org/cgi-bin/carddisp.pl?gene=SLC33A1
DNAJC5	5.87892	DnaJ Heat Shock Protein Family (Hsp40) Member C5	Protein Coding	Q9H3Z4	54	GC20P063895	https://www.genecards.org/cgi-bin/carddisp.pl?gene=DNAJC5
GCSH	5.87892	Glycine Cleavage System Protein H	Protein Coding	P23434	54	GC16M081081	https://www.genecards.org/cgi-bin/carddisp.pl?gene=GCSH
MIPEP	5.87892	Mitochondrial Intermediate Peptidase	Protein Coding	Q99797	54	GC13M023730	https://www.genecards.org/cgi-bin/carddisp.pl?gene=MIPEP
MPC1	5.87892	Mitochondrial Pyruvate Carrier 1	Protein Coding	Q9Y5U8	54	GC06M166364	https://www.genecards.org/cgi-bin/carddisp.pl?gene=MPC1
VPS33B	5.87892	VPS33B Late Endosome And Lysosome Associated	Protein Coding	Q9H267	54	GC15M090998	https://www.genecards.org/cgi-bin/carddisp.pl?gene=VPS33B
SLC35A2	5.87892	Solute Carrier Family 35 Member A2	Protein Coding	P78381	52	GC0XM048903	https://www.genecards.org/cgi-bin/carddisp.pl?gene=SLC35A2
TRAK1	5.87892	Trafficking Kinesin Protein 1	Protein Coding	Q9UPV9	52	GC03P042309	https://www.genecards.org/cgi-bin/carddisp.pl?gene=TRAK1
TRMT5	5.87892	TRNA Methyltransferase 5	Protein Coding	Q32P41	52	GC14M060971	https://www.genecards.org/cgi-bin/carddisp.pl?gene=TRMT5
BCO1	5.87892	Beta-Carotene Oxygenase 1	Protein Coding	Q9HAY6	51	GC16P081238	https://www.genecards.org/cgi-bin/carddisp.pl?gene=BCO1
PIGL	5.87892	Phosphatidylinositol Glycan Anchor Biosynthesis Class L	Protein Coding	Q9Y2B2	51	GC17P016217	https://www.genecards.org/cgi-bin/carddisp.pl?gene=PIGL
SLC35C1	5.87892	Solute Carrier Family 35 Member C1	Protein Coding	Q96A29	51	GC11P049033	https://www.genecards.org/cgi-bin/carddisp.pl?gene=SLC35C1
SLC25A46	5.87892	Solute Carrier Family 25 Member 46	Protein Coding	Q96AG3	50	GC05P110738	https://www.genecards.org/cgi-bin/carddisp.pl?gene=SLC25A46
LIPT2	5.87892	Lipoyl(Octanoyl) Transferase 2	Protein Coding	A6NK58	46	GC11M140056	https://www.genecards.org/cgi-bin/carddisp.pl?gene=LIPT2
PTGS2	5.87363	Prostaglandin-Endoperoxide Synthase 2	Protein Coding	P35354	62	GC01M186671	https://www.genecards.org/cgi-bin/carddisp.pl?gene=PTGS2
SIM1-AS1	5.87018	SIM1 Antisense RNA 1	RNA Gene		14	GC06P100393	https://www.genecards.org/cgi-bin/carddisp.pl?gene=SIM1-AS1
BRCA1	5.86944	BRCA1 DNA Repair Associated	Protein Coding	P38398	63	GC17M043044	https://www.genecards.org/cgi-bin/carddisp.pl?gene=BRCA1
MIR200C	5.86743	MicroRNA 200c	RNA Gene		31	GC12P074084	https://www.genecards.org/cgi-bin/carddisp.pl?gene=MIR200C
FOXO1	5.86644	Forkhead Box O1	Protein Coding	Q12778	64	GC13M040555	https://www.genecards.org/cgi-bin/carddisp.pl?gene=FOXO1
HMGCR	5.86128	3-Hydroxy-3-Methylglutaryl-CoA Reductase	Protein Coding	P04035	61	GC05P075336	https://www.genecards.org/cgi-bin/carddisp.pl?gene=HMGCR
PLTP	5.8608	Phospholipid Transfer Protein	Protein Coding	P55058	57	GC20M045898	https://www.genecards.org/cgi-bin/carddisp.pl?gene=PLTP
SRC	5.85726	SRC Proto-Oncogene, Non-Receptor Tyrosine Kinase	Protein Coding	P12931	64	GC20P037344	https://www.genecards.org/cgi-bin/carddisp.pl?gene=SRC
MIR18A	5.8543	MicroRNA 18a	RNA Gene		28	GC13P091750	https://www.genecards.org/cgi-bin/carddisp.pl?gene=MIR18A
AOC3	5.84312	Amine Oxidase Copper Containing 3	Protein Coding	Q16853	58	GC17P042851	https://www.genecards.org/cgi-bin/carddisp.pl?gene=AOC3
ACE2	5.83975	Angiotensin Converting Enzyme 2	Protein Coding	Q9BYF1	62	GC0XM015494	https://www.genecards.org/cgi-bin/carddisp.pl?gene=ACE2
MYC	5.83959	MYC Proto-Oncogene, BHLH Transcription Factor	Protein Coding	P01106	65	GC08P127735	https://www.genecards.org/cgi-bin/carddisp.pl?gene=MYC
G6PC2	5.82645	Glucose-6-Phosphatase Catalytic Subunit 2	Protein Coding	Q9NQR9	48	GC02P168901	https://www.genecards.org/cgi-bin/carddisp.pl?gene=G6PC2
HMGB1	5.79902	High Mobility Group Box 1	Protein Coding	P09429	62	GC13M030456	https://www.genecards.org/cgi-bin/carddisp.pl?gene=HMGB1
GSK3B	5.79454	Glycogen Synthase Kinase 3 Beta	Protein Coding	P49841	64	GC03M119821	https://www.genecards.org/cgi-bin/carddisp.pl?gene=GSK3B
PGR	5.79314	Progesterone Receptor	Protein Coding	P06401	62	GC11M140371	https://www.genecards.org/cgi-bin/carddisp.pl?gene=PGR
FADS1	5.79244	Fatty Acid Desaturase 1	Protein Coding	O60427	55	GC11M061799	https://www.genecards.org/cgi-bin/carddisp.pl?gene=FADS1
GLI2	5.79101	GLI Family Zinc Finger 2	Protein Coding	P10070	61	GC02P120735	https://www.genecards.org/cgi-bin/carddisp.pl?gene=GLI2
OFD1	5.78154	OFD1 Centriole And Centriolar Satellite Protein	Protein Coding	O75665	55	GC0XP013714	https://www.genecards.org/cgi-bin/carddisp.pl?gene=OFD1
ACTB	5.78023	Actin Beta	Protein Coding	P60709	63	GC07M005854	https://www.genecards.org/cgi-bin/carddisp.pl?gene=ACTB
CST3	5.77517	Cystatin C	Protein Coding	P01034	56	GC20M024204	https://www.genecards.org/cgi-bin/carddisp.pl?gene=CST3
CTSF	5.77483	Cathepsin F	Protein Coding	Q9UBX1	62	GC11M139837	https://www.genecards.org/cgi-bin/carddisp.pl?gene=CTSF
GLB1	5.77483	Galactosidase Beta 1	Protein Coding	P16278	62	GC03M032963	https://www.genecards.org/cgi-bin/carddisp.pl?gene=GLB1
SPR	5.77483	Sepiapterin Reductase	Protein Coding	P35270	62	GC02P072887	https://www.genecards.org/cgi-bin/carddisp.pl?gene=SPR
ENO3	5.77483	Enolase 3	Protein Coding	P13929	61	GC17P004948	https://www.genecards.org/cgi-bin/carddisp.pl?gene=ENO3
GALNS	5.77483	Galactosamine (N-Acetyl)-6-Sulfatase	Protein Coding	P34059	61	GC16M088813	https://www.genecards.org/cgi-bin/carddisp.pl?gene=GALNS
PLCD1	5.77483	Phospholipase C Delta 1	Protein Coding	P51178	61	GC03M038008	https://www.genecards.org/cgi-bin/carddisp.pl?gene=PLCD1
PSAP	5.77483	Prosaposin	Protein Coding	P07602	61	GC10M071816	https://www.genecards.org/cgi-bin/carddisp.pl?gene=PSAP
SLC6A9	5.77483	Solute Carrier Family 6 Member 9	Protein Coding	P48067	61	GC01M043991	https://www.genecards.org/cgi-bin/carddisp.pl?gene=SLC6A9
SPTLC2	5.77483	Serine Palmitoyltransferase Long Chain Base Subunit 2	Protein Coding	O15270	61	GC14M077505	https://www.genecards.org/cgi-bin/carddisp.pl?gene=SPTLC2
CTSA	5.77483	Cathepsin A	Protein Coding	P10619	60	GC20P045890	https://www.genecards.org/cgi-bin/carddisp.pl?gene=CTSA
FECH	5.77483	Ferrochelatase	Protein Coding	P22830	60	GC18M057544	https://www.genecards.org/cgi-bin/carddisp.pl?gene=FECH
GALK1	5.77483	Galactokinase 1	Protein Coding	P51570	60	GC17M075751	https://www.genecards.org/cgi-bin/carddisp.pl?gene=GALK1
GAMT	5.77483	Guanidinoacetate N-Methyltransferase	Protein Coding	Q14353	60	GC19M001397	https://www.genecards.org/cgi-bin/carddisp.pl?gene=GAMT
GLRA1	5.77483	Glycine Receptor Alpha 1	Protein Coding	P23415	60	GC05M151822	https://www.genecards.org/cgi-bin/carddisp.pl?gene=GLRA1
HEXB	5.77483	Hexosaminidase Subunit Beta	Protein Coding	P07686	60	GC05P074640	https://www.genecards.org/cgi-bin/carddisp.pl?gene=HEXB
PIP5K1C	5.77483	Phosphatidylinositol-4-Phosphate 5-Kinase Type 1 Gamma	Protein Coding	O60331	60	GC19M107869	https://www.genecards.org/cgi-bin/carddisp.pl?gene=PIP5K1C
PPT1	5.77483	Palmitoyl-Protein Thioesterase 1	Protein Coding	P50897	60	GC01M040273	https://www.genecards.org/cgi-bin/carddisp.pl?gene=PPT1
SGSH	5.77483	N-Sulfoglucosamine Sulfohydrolase	Protein Coding	P51688	60	GC17M098179	https://www.genecards.org/cgi-bin/carddisp.pl?gene=SGSH
ST3GAL5	5.77483	ST3 Beta-Galactoside Alpha-2,3-Sialyltransferase 5	Protein Coding	Q9UNP4	60	GC02M085911	https://www.genecards.org/cgi-bin/carddisp.pl?gene=ST3GAL5
ALAD	5.77483	Aminolevulinate Dehydratase	Protein Coding	P13716	59	GC09M113386	https://www.genecards.org/cgi-bin/carddisp.pl?gene=ALAD
ALAS2	5.77483	5'-Aminolevulinate Synthase 2	Protein Coding	P22557	59	GC0XM055009	https://www.genecards.org/cgi-bin/carddisp.pl?gene=ALAS2
B4GALT1	5.77483	Beta-1,4-Galactosyltransferase 1	Protein Coding	P15291	59	GC09M033100	https://www.genecards.org/cgi-bin/carddisp.pl?gene=B4GALT1
DHODH	5.77483	Dihydroorotate Dehydrogenase (Quinone)	Protein Coding	Q02127	59	GC16P072008	https://www.genecards.org/cgi-bin/carddisp.pl?gene=DHODH
GSS	5.77483	Glutathione Synthetase	Protein Coding	P48637	59	GC20M034928	https://www.genecards.org/cgi-bin/carddisp.pl?gene=GSS
HTRA2	5.77483	HtrA Serine Peptidase 2	Protein Coding	O43464	59	GC02P074529	https://www.genecards.org/cgi-bin/carddisp.pl?gene=HTRA2
PLOD1	5.77483	Procollagen-Lysine,2-Oxoglutarate 5-Dioxygenase 1	Protein Coding	Q02809	59	GC01P011934	https://www.genecards.org/cgi-bin/carddisp.pl?gene=PLOD1
QDPR	5.77483	Quinoid Dihydropteridine Reductase	Protein Coding	P09417	59	GC04M017460	https://www.genecards.org/cgi-bin/carddisp.pl?gene=QDPR
TPMT	5.77483	Thiopurine S-Methyltransferase	Protein Coding	P51580	59	GC06M018128	https://www.genecards.org/cgi-bin/carddisp.pl?gene=TPMT
UMPS	5.77483	Uridine Monophosphate Synthetase	Protein Coding	P11172	59	GC03P124730	https://www.genecards.org/cgi-bin/carddisp.pl?gene=UMPS
ABAT	5.77483	4-Aminobutyrate Aminotransferase	Protein Coding	P80404	58	GC16P008674	https://www.genecards.org/cgi-bin/carddisp.pl?gene=ABAT
AFG3L2	5.77483	AFG3 Like Matrix AAA Peptidase Subunit 2	Protein Coding	Q9Y4W6	58	GC18M012328	https://www.genecards.org/cgi-bin/carddisp.pl?gene=AFG3L2
ALDH18A1	5.77483	Aldehyde Dehydrogenase 18 Family Member A1	Protein Coding	P54886	58	GC10M095605	https://www.genecards.org/cgi-bin/carddisp.pl?gene=ALDH18A1
ALG1	5.77483	ALG1 Chitobiosyldiphosphodolichol Beta-Mannosyltransferase	Protein Coding	Q9BT22	58	GC16P005033	https://www.genecards.org/cgi-bin/carddisp.pl?gene=ALG1
ATIC	5.77483	5-Aminoimidazole-4-Carboxamide Ribonucleotide Formyltransferase/IMP Cyclohydrolase	Protein Coding	P31939	58	GC02P215311	https://www.genecards.org/cgi-bin/carddisp.pl?gene=ATIC
ATP6V1A	5.77483	ATPase H+ Transporting V1 Subunit A	Protein Coding	P38606	58	GC03P113852	https://www.genecards.org/cgi-bin/carddisp.pl?gene=ATP6V1A
ATP6V1E1	5.77483	ATPase H+ Transporting V1 Subunit E1	Protein Coding	P36543	58	GC22M017592	https://www.genecards.org/cgi-bin/carddisp.pl?gene=ATP6V1E1
CLPP	5.77483	Caseinolytic Mitochondrial Matrix Peptidase Proteolytic Subunit	Protein Coding	Q16740	58	GC19P151587	https://www.genecards.org/cgi-bin/carddisp.pl?gene=CLPP
CYP7B1	5.77483	Cytochrome P450 Family 7 Subfamily B Member 1	Protein Coding	O75881	58	GC08M064587	https://www.genecards.org/cgi-bin/carddisp.pl?gene=CYP7B1
DPYS	5.77483	Dihydropyrimidinase	Protein Coding	Q14117	58	GC08M104331	https://www.genecards.org/cgi-bin/carddisp.pl?gene=DPYS
FA2H	5.77483	Fatty Acid 2-Hydroxylase	Protein Coding	Q7L5A8	58	GC16M074712	https://www.genecards.org/cgi-bin/carddisp.pl?gene=FA2H
FDXR	5.77483	Ferredoxin Reductase	Protein Coding	P22570	58	GC17M074862	https://www.genecards.org/cgi-bin/carddisp.pl?gene=FDXR
IDUA	5.77483	Alpha-L-Iduronidase	Protein Coding	P35475	58	GC04P000986	https://www.genecards.org/cgi-bin/carddisp.pl?gene=IDUA
MTMR2	5.77483	Myotubularin Related Protein 2	Protein Coding	Q13614	58	GC11M140340	https://www.genecards.org/cgi-bin/carddisp.pl?gene=MTMR2
NDUFS7	5.77483	NADH:Ubiquinone Oxidoreductase Core Subunit S7	Protein Coding	O75251	58	GC19P151406	https://www.genecards.org/cgi-bin/carddisp.pl?gene=NDUFS7
NDUFV1	5.77483	NADH:Ubiquinone Oxidoreductase Core Subunit V1	Protein Coding	P49821	58	GC11P107995	https://www.genecards.org/cgi-bin/carddisp.pl?gene=NDUFV1
NFS1	5.77483	NFS1 Cysteine Desulfurase	Protein Coding	Q9Y697	58	GC20M035668	https://www.genecards.org/cgi-bin/carddisp.pl?gene=NFS1
OXCT1	5.77483	3-Oxoacid CoA-Transferase 1	Protein Coding	P55809	58	GC05M041732	https://www.genecards.org/cgi-bin/carddisp.pl?gene=OXCT1
PDK3	5.77483	Pyruvate Dehydrogenase Kinase 3	Protein Coding	Q15120	58	GC0XP024465	https://www.genecards.org/cgi-bin/carddisp.pl?gene=PDK3
PHKG2	5.77483	Phosphorylase Kinase Catalytic Subunit Gamma 2	Protein Coding	P15735	58	GC16P121066	https://www.genecards.org/cgi-bin/carddisp.pl?gene=PHKG2
PLOD3	5.77483	Procollagen-Lysine,2-Oxoglutarate 5-Dioxygenase 3	Protein Coding	O60568	58	GC07M101205	https://www.genecards.org/cgi-bin/carddisp.pl?gene=PLOD3
SCO2	5.77483	Synthesis Of Cytochrome C Oxidase 2	Protein Coding	O43819	58	GC22M050523	https://www.genecards.org/cgi-bin/carddisp.pl?gene=SCO2
ST3GAL3	5.77483	ST3 Beta-Galactoside Alpha-2,3-Sialyltransferase 3	Protein Coding	Q11203	58	GC01P043705	https://www.genecards.org/cgi-bin/carddisp.pl?gene=ST3GAL3
TYRP1	5.77483	Tyrosinase Related Protein 1	Protein Coding	P17643	58	GC09P012683	https://www.genecards.org/cgi-bin/carddisp.pl?gene=TYRP1
UPB1	5.77483	Beta-Ureidopropionase 1	Protein Coding	Q9UBR1	58	GC22P024494	https://www.genecards.org/cgi-bin/carddisp.pl?gene=UPB1
XYLT2	5.77483	Xylosyltransferase 2	Protein Coding	Q9H1B5	58	GC17P155127	https://www.genecards.org/cgi-bin/carddisp.pl?gene=XYLT2
AARS2	5.77483	Alanyl-TRNA Synthetase 2, Mitochondrial	Protein Coding	Q5JTZ9	57	GC06M106778	https://www.genecards.org/cgi-bin/carddisp.pl?gene=AARS2
ABCD3	5.77483	ATP Binding Cassette Subfamily D Member 3	Protein Coding	P28288	57	GC01P094385	https://www.genecards.org/cgi-bin/carddisp.pl?gene=ABCD3
ACOX2	5.77483	Acyl-CoA Oxidase 2	Protein Coding	Q99424	57	GC03M058506	https://www.genecards.org/cgi-bin/carddisp.pl?gene=ACOX2
ACY1	5.77483	Aminoacylase 1	Protein Coding	Q03154	57	GC03P051983	https://www.genecards.org/cgi-bin/carddisp.pl?gene=ACY1
ALDH4A1	5.77483	Aldehyde Dehydrogenase 4 Family Member A1	Protein Coding	P30038	57	GC01M018871	https://www.genecards.org/cgi-bin/carddisp.pl?gene=ALDH4A1
ANTXR2	5.77483	ANTXR Cell Adhesion Molecule 2	Protein Coding	P58335	57	GC04M079901	https://www.genecards.org/cgi-bin/carddisp.pl?gene=ANTXR2
ATP13A2	5.77483	ATPase Cation Transporting 13A2	Protein Coding	Q9NQ11	57	GC01M016985	https://www.genecards.org/cgi-bin/carddisp.pl?gene=ATP13A2
ATP6AP1	5.77483	ATPase H+ Transporting Accessory Protein 1	Protein Coding	Q15904	57	GC0XP154428	https://www.genecards.org/cgi-bin/carddisp.pl?gene=ATP6AP1
DPAGT1	5.77483	Dolichyl-Phosphate N-Acetylglucosaminephosphotransferase 1	Protein Coding	Q9H3H5	57	GC11M140656	https://www.genecards.org/cgi-bin/carddisp.pl?gene=DPAGT1
GNS	5.77483	Glucosamine (N-Acetyl)-6-Sulfatase	Protein Coding	P15586	57	GC12M064713	https://www.genecards.org/cgi-bin/carddisp.pl?gene=GNS
HARS2	5.77483	Histidyl-TRNA Synthetase 2, Mitochondrial	Protein Coding	P49590	57	GC05P159714	https://www.genecards.org/cgi-bin/carddisp.pl?gene=HARS2
HMBS	5.77483	Hydroxymethylbilane Synthase	Protein Coding	P08397	57	GC11P119084	https://www.genecards.org/cgi-bin/carddisp.pl?gene=HMBS
ISCU	5.77483	Iron-Sulfur Cluster Assembly Enzyme	Protein Coding	Q9H1K1	57	GC12P108561	https://www.genecards.org/cgi-bin/carddisp.pl?gene=ISCU
KARS1	5.77483	Lysyl-TRNA Synthetase 1	Protein Coding	Q15046	57	GC16M076115	https://www.genecards.org/cgi-bin/carddisp.pl?gene=KARS1
LFNG	5.77483	LFNG O-Fucosylpeptide 3-Beta-N-Acetylglucosaminyltransferase	Protein Coding	Q8NES3	57	GC07P002512	https://www.genecards.org/cgi-bin/carddisp.pl?gene=LFNG
MAN2B1	5.77483	Mannosidase Alpha Class 2B Member 1	Protein Coding	O00754	57	GC19M108205	https://www.genecards.org/cgi-bin/carddisp.pl?gene=MAN2B1
MINPP1	5.77483	Multiple Inositol-Polyphosphate Phosphatase 1	Protein Coding	Q9UNW1	57	GC10P087504	https://www.genecards.org/cgi-bin/carddisp.pl?gene=MINPP1
MOGS	5.77483	Mannosyl-Oligosaccharide Glucosidase	Protein Coding	Q13724	57	GC02M074461	https://www.genecards.org/cgi-bin/carddisp.pl?gene=MOGS
NDUFA12	5.77483	NADH:Ubiquinone Oxidoreductase Subunit A12	Protein Coding	Q9UI09	57	GC12M094898	https://www.genecards.org/cgi-bin/carddisp.pl?gene=NDUFA12
NDUFB9	5.77483	NADH:Ubiquinone Oxidoreductase Subunit B9	Protein Coding	Q9Y6M9	57	GC08P124539	https://www.genecards.org/cgi-bin/carddisp.pl?gene=NDUFB9
NDUFS8	5.77483	NADH:Ubiquinone Oxidoreductase Core Subunit S8	Protein Coding	O00217	57	GC11P068030	https://www.genecards.org/cgi-bin/carddisp.pl?gene=NDUFS8
NT5C3A	5.77483	5'-Nucleotidase, Cytosolic IIIA	Protein Coding	Q9H0P0	57	GC07M033014	https://www.genecards.org/cgi-bin/carddisp.pl?gene=NT5C3A
PEX5	5.77483	Peroxisomal Biogenesis Factor 5	Protein Coding	P50542	57	GC12P074093	https://www.genecards.org/cgi-bin/carddisp.pl?gene=PEX5
PNPT1	5.77483	Polyribonucleotide Nucleotidyltransferase 1	Protein Coding	Q8TCS8	57	GC02M055634	https://www.genecards.org/cgi-bin/carddisp.pl?gene=PNPT1
POFUT1	5.77483	Protein O-Fucosyltransferase 1	Protein Coding	Q9H488	57	GC20P032207	https://www.genecards.org/cgi-bin/carddisp.pl?gene=POFUT1
PSPH	5.77483	Phosphoserine Phosphatase	Protein Coding	P78330	57	GC07M080509	https://www.genecards.org/cgi-bin/carddisp.pl?gene=PSPH
RNASET2	5.77483	Ribonuclease T2	Protein Coding	O00584	57	GC06M166924	https://www.genecards.org/cgi-bin/carddisp.pl?gene=RNASET2
SCO1	5.77483	Synthesis Of Cytochrome C Oxidase 1	Protein Coding	O75880	57	GC17M010672	https://www.genecards.org/cgi-bin/carddisp.pl?gene=SCO1
SUOX	5.77483	Sulfite Oxidase	Protein Coding	P51687	57	GC12P055997	https://www.genecards.org/cgi-bin/carddisp.pl?gene=SUOX
TPK1	5.77483	Thiamin Pyrophosphokinase 1	Protein Coding	Q9H3S4	57	GC07M144451	https://www.genecards.org/cgi-bin/carddisp.pl?gene=TPK1
WARS2	5.77483	Tryptophanyl TRNA Synthetase 2, Mitochondrial	Protein Coding	Q9UGM6	57	GC01M119031	https://www.genecards.org/cgi-bin/carddisp.pl?gene=WARS2
COX6B1	5.77483	Cytochrome C Oxidase Subunit 6B1	Protein Coding	P14854	56	GC19P152393	https://www.genecards.org/cgi-bin/carddisp.pl?gene=COX6B1
DPM1	5.77483	Dolichyl-Phosphate Mannosyltransferase Subunit 1, Catalytic	Protein Coding	O60762	56	GC20M050934	https://www.genecards.org/cgi-bin/carddisp.pl?gene=DPM1
GALE	5.77483	UDP-Galactose-4-Epimerase	Protein Coding	Q14376	56	GC01M023795	https://www.genecards.org/cgi-bin/carddisp.pl?gene=GALE
HAAO	5.77483	3-Hydroxyanthranilate 3,4-Dioxygenase	Protein Coding	P46952	56	GC02M042767	https://www.genecards.org/cgi-bin/carddisp.pl?gene=HAAO
HGD	5.77483	Homogentisate 1,2-Dioxygenase	Protein Coding	Q93099	56	GC03M120628	https://www.genecards.org/cgi-bin/carddisp.pl?gene=HGD
MCOLN1	5.77483	Mucolipin TRP Cation Channel 1	Protein Coding	Q9GZU1	56	GC19P151636	https://www.genecards.org/cgi-bin/carddisp.pl?gene=MCOLN1
MGAT2	5.77483	Alpha-1,6-Mannosyl-Glycoprotein 2-Beta-N-Acetylglucosaminyltransferase	Protein Coding	Q10469	56	GC14P049620	https://www.genecards.org/cgi-bin/carddisp.pl?gene=MGAT2
MPI	5.77483	Mannose Phosphate Isomerase	Protein Coding	P34949	56	GC15P074890	https://www.genecards.org/cgi-bin/carddisp.pl?gene=MPI
NDUFA13	5.77483	NADH:Ubiquinone Oxidoreductase Subunit A13	Protein Coding	Q9P0J0	56	GC19P019515	https://www.genecards.org/cgi-bin/carddisp.pl?gene=NDUFA13
NDUFV2	5.77483	NADH:Ubiquinone Oxidoreductase Core Subunit V2	Protein Coding	P19404	56	GC18P009116	https://www.genecards.org/cgi-bin/carddisp.pl?gene=NDUFV2
PIK3R5	5.77483	Phosphoinositide-3-Kinase Regulatory Subunit 5	Protein Coding	Q8WYR1	56	GC17M008878	https://www.genecards.org/cgi-bin/carddisp.pl?gene=PIK3R5
SEPSECS	5.77483	Sep (O-Phosphoserine) TRNA:Sec (Selenocysteine) TRNA Synthase	Protein Coding	Q9HD40	56	GC04M025121	https://www.genecards.org/cgi-bin/carddisp.pl?gene=SEPSECS
SLC6A19	5.77483	Solute Carrier Family 6 Member 19	Protein Coding	Q695T7	56	GC05P001201	https://www.genecards.org/cgi-bin/carddisp.pl?gene=SLC6A19
TRAP1	5.77483	TNF Receptor Associated Protein 1	Protein Coding	Q12931	56	GC16M049993	https://www.genecards.org/cgi-bin/carddisp.pl?gene=TRAP1
ACSF3	5.77483	Acyl-CoA Synthetase Family Member 3	Protein Coding	Q4G176	55	GC16P089088	https://www.genecards.org/cgi-bin/carddisp.pl?gene=ACSF3
ALG8	5.77483	ALG8 Alpha-1,3-Glucosyltransferase	Protein Coding	Q9BVK2	55	GC11M140158	https://www.genecards.org/cgi-bin/carddisp.pl?gene=ALG8
COX6A1	5.77483	Cytochrome C Oxidase Subunit 6A1	Protein Coding	P12074	55	GC12P138864	https://www.genecards.org/cgi-bin/carddisp.pl?gene=COX6A1
CYP2U1	5.77483	Cytochrome P450 Family 2 Subfamily U Member 1	Protein Coding	Q7Z449	55	GC04P107931	https://www.genecards.org/cgi-bin/carddisp.pl?gene=CYP2U1
GCLM	5.77483	Glutamate-Cysteine Ligase Modifier Subunit	Protein Coding	P48507	55	GC01M093885	https://www.genecards.org/cgi-bin/carddisp.pl?gene=GCLM
HAGH	5.77483	Hydroxyacylglutathione Hydrolase	Protein Coding	Q16775	55	GC16M001795	https://www.genecards.org/cgi-bin/carddisp.pl?gene=HAGH
IDH3B	5.77483	Isocitrate Dehydrogenase (NAD(+)) 3 Non-Catalytic Subunit Beta	Protein Coding	O43837	55	GC20M002658	https://www.genecards.org/cgi-bin/carddisp.pl?gene=IDH3B
MMADHC	5.77483	Metabolism Of Cobalamin Associated D	Protein Coding	Q9H3L0	55	GC02M149569	https://www.genecards.org/cgi-bin/carddisp.pl?gene=MMADHC
NDUFA6	5.77483	NADH:Ubiquinone Oxidoreductase Subunit A6	Protein Coding	P56556	55	GC22M042085	https://www.genecards.org/cgi-bin/carddisp.pl?gene=NDUFA6
NDUFB10	5.77483	NADH:Ubiquinone Oxidoreductase Subunit B10	Protein Coding	O96000	55	GC16P120164	https://www.genecards.org/cgi-bin/carddisp.pl?gene=NDUFB10
NDUFB8	5.77483	NADH:Ubiquinone Oxidoreductase Subunit B8	Protein Coding	O95169	55	GC10M100523	https://www.genecards.org/cgi-bin/carddisp.pl?gene=NDUFB8
NDUFS6	5.77483	NADH:Ubiquinone Oxidoreductase Subunit S6	Protein Coding	O75380	55	GC05P001801	https://www.genecards.org/cgi-bin/carddisp.pl?gene=NDUFS6
NGLY1	5.77483	N-Glycanase 1	Protein Coding	Q96IV0	55	GC03M025718	https://www.genecards.org/cgi-bin/carddisp.pl?gene=NGLY1
PHKB	5.77483	Phosphorylase Kinase Regulatory Subunit Beta	Protein Coding	Q93100	55	GC16P121372	https://www.genecards.org/cgi-bin/carddisp.pl?gene=PHKB
PMPCA	5.77483	Peptidase, Mitochondrial Processing Subunit Alpha	Protein Coding	Q10713	55	GC09P136410	https://www.genecards.org/cgi-bin/carddisp.pl?gene=PMPCA
PMPCB	5.77483	Peptidase, Mitochondrial Processing Subunit Beta	Protein Coding	O75439	55	GC07P103297	https://www.genecards.org/cgi-bin/carddisp.pl?gene=PMPCB
PUS1	5.77483	Pseudouridine Synthase 1	Protein Coding	Q9Y606	55	GC12P131929	https://www.genecards.org/cgi-bin/carddisp.pl?gene=PUS1
RPIA	5.77483	Ribose 5-Phosphate Isomerase A	Protein Coding	P49247	55	GC02P088691	https://www.genecards.org/cgi-bin/carddisp.pl?gene=RPIA
SARDH	5.77483	Sarcosine Dehydrogenase	Protein Coding	Q9UL12	55	GC09M133663	https://www.genecards.org/cgi-bin/carddisp.pl?gene=SARDH
STT3B	5.77483	STT3 Oligosaccharyltransferase Complex Catalytic Subunit B	Protein Coding	Q8TCJ2	55	GC03P031532	https://www.genecards.org/cgi-bin/carddisp.pl?gene=STT3B
SURF1	5.77483	SURF1 Cytochrome C Oxidase Assembly Factor	Protein Coding	Q15526	55	GC09M133351	https://www.genecards.org/cgi-bin/carddisp.pl?gene=SURF1
TARS2	5.77483	Threonyl-TRNA Synthetase 2, Mitochondrial	Protein Coding	Q9BW92	55	GC01P176487	https://www.genecards.org/cgi-bin/carddisp.pl?gene=TARS2
TECR	5.77483	Trans-2,3-Enoyl-CoA Reductase	Protein Coding	Q9NZ01	55	GC19P014517	https://www.genecards.org/cgi-bin/carddisp.pl?gene=TECR
TREH	5.77483	Trehalase	Protein Coding	O43280	55	GC11M118657	https://www.genecards.org/cgi-bin/carddisp.pl?gene=TREH
TSFM	5.77483	Ts Translation Elongation Factor, Mitochondrial	Protein Coding	P43897	55	GC12P057782	https://www.genecards.org/cgi-bin/carddisp.pl?gene=TSFM
TTPA	5.77483	Alpha Tocopherol Transfer Protein	Protein Coding	P49638	55	GC08M063048	https://www.genecards.org/cgi-bin/carddisp.pl?gene=TTPA
TXN2	5.77483	Thioredoxin 2	Protein Coding	Q99757	55	GC22M036467	https://www.genecards.org/cgi-bin/carddisp.pl?gene=TXN2
ABCD2	5.77483	ATP Binding Cassette Subfamily D Member 2	Protein Coding	Q9UBJ2	54	GC12M039530	https://www.genecards.org/cgi-bin/carddisp.pl?gene=ABCD2
ABCD4	5.77483	ATP Binding Cassette Subfamily D Member 4	Protein Coding	O14678	54	GC14M074285	https://www.genecards.org/cgi-bin/carddisp.pl?gene=ABCD4
ALG3	5.77483	ALG3 Alpha-1,3- Mannosyltransferase	Protein Coding	Q92685	54	GC03M184244	https://www.genecards.org/cgi-bin/carddisp.pl?gene=ALG3
ALG6	5.77483	ALG6 Alpha-1,3-Glucosyltransferase	Protein Coding	Q9Y672	54	GC01P063367	https://www.genecards.org/cgi-bin/carddisp.pl?gene=ALG6
ATP5F1E	5.77483	ATP Synthase F1 Subunit Epsilon	Protein Coding	P56381	54	GC20M059026	https://www.genecards.org/cgi-bin/carddisp.pl?gene=ATP5F1E
AUH	5.77483	AU RNA Binding Methylglutaconyl-CoA Hydratase	Protein Coding	Q13825	54	GC09M091213	https://www.genecards.org/cgi-bin/carddisp.pl?gene=AUH
BAAT	5.77483	Bile Acid-CoA:Amino Acid N-Acyltransferase	Protein Coding	Q14032	54	GC09M101354	https://www.genecards.org/cgi-bin/carddisp.pl?gene=BAAT
COQ5	5.77483	Coenzyme Q5, Methyltransferase	Protein Coding	Q5HYK3	54	GC12M120503	https://www.genecards.org/cgi-bin/carddisp.pl?gene=COQ5
CTDP1	5.77483	CTD Phosphatase Subunit 1	Protein Coding	Q9Y5B0	54	GC18P079691	https://www.genecards.org/cgi-bin/carddisp.pl?gene=CTDP1
DCXR	5.77483	Dicarbonyl And L-Xylulose Reductase	Protein Coding	Q7Z4W1	54	GC17M098273	https://www.genecards.org/cgi-bin/carddisp.pl?gene=DCXR
DHDDS	5.77483	Dehydrodolichyl Diphosphate Synthase Subunit	Protein Coding	Q86SQ9	54	GC01P026432	https://www.genecards.org/cgi-bin/carddisp.pl?gene=DHDDS
ELAC2	5.77483	ElaC Ribonuclease Z 2	Protein Coding	Q9BQ52	54	GC17M012991	https://www.genecards.org/cgi-bin/carddisp.pl?gene=ELAC2
EPM2A	5.77483	EPM2A Glucan Phosphatase, Laforin	Protein Coding	B3EWF7	54	GC06M145382	https://www.genecards.org/cgi-bin/carddisp.pl?gene=EPM2A
FAR1	5.77483	Fatty Acyl-CoA Reductase 1	Protein Coding	Q8WVX9	54	GC11P013668	https://www.genecards.org/cgi-bin/carddisp.pl?gene=FAR1
GNPTAB	5.77483	N-Acetylglucosamine-1-Phosphate Transferase Subunits Alpha And Beta	Protein Coding	Q3T906	54	GC12M101745	https://www.genecards.org/cgi-bin/carddisp.pl?gene=GNPTAB
IARS2	5.77483	Isoleucyl-TRNA Synthetase 2, Mitochondrial	Protein Coding	Q9NSE4	54	GC01P220094	https://www.genecards.org/cgi-bin/carddisp.pl?gene=IARS2
MARS2	5.77483	Methionyl-TRNA Synthetase 2, Mitochondrial	Protein Coding	Q96GW9	54	GC02P197705	https://www.genecards.org/cgi-bin/carddisp.pl?gene=MARS2
MECR	5.77483	Mitochondrial Trans-2-Enoyl-CoA Reductase	Protein Coding	Q9BV79	54	GC01M029167	https://www.genecards.org/cgi-bin/carddisp.pl?gene=MECR
MPDU1	5.77483	Mannose-P-Dolichol Utilization Defect 1	Protein Coding	O75352	54	GC17P007583	https://www.genecards.org/cgi-bin/carddisp.pl?gene=MPDU1
NAXE	5.77483	NAD(P)HX Epimerase	Protein Coding	Q8NCW5	54	GC01P156591	https://www.genecards.org/cgi-bin/carddisp.pl?gene=NAXE
NDUFA2	5.77483	NADH:Ubiquinone Oxidoreductase Subunit A2	Protein Coding	O43678	54	GC05M140834	https://www.genecards.org/cgi-bin/carddisp.pl?gene=NDUFA2
NDUFA4	5.77483	NDUFA4 Mitochondrial Complex Associated	Protein Coding	O00483	54	GC07M010938	https://www.genecards.org/cgi-bin/carddisp.pl?gene=NDUFA4
NDUFAF4	5.77483	NADH:Ubiquinone Oxidoreductase Complex Assembly Factor 4	Protein Coding	Q9P032	54	GC06M096889	https://www.genecards.org/cgi-bin/carddisp.pl?gene=NDUFAF4
NFU1	5.77483	NFU1 Iron-Sulfur Cluster Scaffold	Protein Coding	Q9UMS0	54	GC02M069395	https://www.genecards.org/cgi-bin/carddisp.pl?gene=NFU1
PEX3	5.77483	Peroxisomal Biogenesis Factor 3	Protein Coding	P56589	54	GC06P143450	https://www.genecards.org/cgi-bin/carddisp.pl?gene=PEX3
PHKG1	5.77483	Phosphorylase Kinase Catalytic Subunit Gamma 1	Protein Coding	Q16816	54	GC07M056080	https://www.genecards.org/cgi-bin/carddisp.pl?gene=PHKG1
SLC25A21	5.77483	Solute Carrier Family 25 Member 21	Protein Coding	Q9BQT8	54	GC14M036677	https://www.genecards.org/cgi-bin/carddisp.pl?gene=SLC25A21
SLC25A22	5.77483	Solute Carrier Family 25 Member 22	Protein Coding	Q9H936	54	GC11M015065	https://www.genecards.org/cgi-bin/carddisp.pl?gene=SLC25A22
SLC39A4	5.77483	Solute Carrier Family 39 Member 4	Protein Coding	Q6P5W5	54	GC08M144409	https://www.genecards.org/cgi-bin/carddisp.pl?gene=SLC39A4
SSR4	5.77483	Signal Sequence Receptor Subunit 4	Protein Coding	P51571	54	GC0XP153793	https://www.genecards.org/cgi-bin/carddisp.pl?gene=SSR4
SUCLG2	5.77483	Succinate-CoA Ligase GDP-Forming Subunit Beta	Protein Coding	Q96I99	54	GC03M067358	https://www.genecards.org/cgi-bin/carddisp.pl?gene=SUCLG2
SUMF1	5.77483	Sulfatase Modifying Factor 1	Protein Coding	Q8NBK3	54	GC03M003700	https://www.genecards.org/cgi-bin/carddisp.pl?gene=SUMF1
TK2	5.77483	Thymidine Kinase 2	Protein Coding	O00142	54	GC16M066508	https://www.genecards.org/cgi-bin/carddisp.pl?gene=TK2
TRIT1	5.77483	TRNA Isopentenyltransferase 1	Protein Coding	Q9H3H1	54	GC01M039842	https://www.genecards.org/cgi-bin/carddisp.pl?gene=TRIT1
TUSC3	5.77483	Tumor Suppressor Candidate 3	Protein Coding	Q13454	54	GC08P015417	https://www.genecards.org/cgi-bin/carddisp.pl?gene=TUSC3
UQCRQ	5.77483	Ubiquinol-Cytochrome C Reductase Complex III Subunit VII	Protein Coding	O14949	54	GC05P132866	https://www.genecards.org/cgi-bin/carddisp.pl?gene=UQCRQ
UROS	5.77483	Uroporphyrinogen III Synthase	Protein Coding	P10746	54	GC10M125784	https://www.genecards.org/cgi-bin/carddisp.pl?gene=UROS
ALG11	5.77483	ALG11 Alpha-1,2-Mannosyltransferase	Protein Coding	Q2TAA5	53	GC13P052012	https://www.genecards.org/cgi-bin/carddisp.pl?gene=ALG11
AMN	5.77483	Amnion Associated Transmembrane Protein	Protein Coding	Q9BXJ7	53	GC14P102922	https://www.genecards.org/cgi-bin/carddisp.pl?gene=AMN
CARS2	5.77483	Cysteinyl-TRNA Synthetase 2, Mitochondrial	Protein Coding	Q9HA77	53	GC13M110641	https://www.genecards.org/cgi-bin/carddisp.pl?gene=CARS2
CHST6	5.77483	Carbohydrate Sulfotransferase 6	Protein Coding	Q9GZX3	53	GC16M075472	https://www.genecards.org/cgi-bin/carddisp.pl?gene=CHST6
CLN5	5.77483	CLN5 Intracellular Trafficking Protein	Protein Coding	O75503	53	GC13P076990	https://www.genecards.org/cgi-bin/carddisp.pl?gene=CLN5
COX8A	5.77483	Cytochrome C Oxidase Subunit 8A	Protein Coding	P10176	53	GC11P107659	https://www.genecards.org/cgi-bin/carddisp.pl?gene=COX8A
DHTKD1	5.77483	Dehydrogenase E1 And Transketolase Domain Containing 1	Protein Coding	Q96HY7	53	GC10P012068	https://www.genecards.org/cgi-bin/carddisp.pl?gene=DHTKD1
DNAJC19	5.77483	DnaJ Heat Shock Protein Family (Hsp40) Member C19	Protein Coding	Q96DA6	53	GC03M180983	https://www.genecards.org/cgi-bin/carddisp.pl?gene=DNAJC19
FOXRED1	5.77483	FAD Dependent Oxidoreductase Domain Containing 1	Protein Coding	Q96CU9	53	GC11P126269	https://www.genecards.org/cgi-bin/carddisp.pl?gene=FOXRED1
FTCD	5.77483	Formimidoyltransferase Cyclodeaminase	Protein Coding	O95954	53	GC21M054955	https://www.genecards.org/cgi-bin/carddisp.pl?gene=FTCD
GATB	5.77483	Glutamyl-TRNA Amidotransferase Subunit B	Protein Coding	O75879	53	GC04M151670	https://www.genecards.org/cgi-bin/carddisp.pl?gene=GATB
GBA2	5.77483	Glucosylceramidase Beta 2	Protein Coding	Q9HCG7	53	GC09M035736	https://www.genecards.org/cgi-bin/carddisp.pl?gene=GBA2
GFM2	5.77483	GTP Dependent Ribosome Recycling Factor Mitochondrial 2	Protein Coding	Q969S9	53	GC05M074721	https://www.genecards.org/cgi-bin/carddisp.pl?gene=GFM2
GMPPA	5.77483	GDP-Mannose Pyrophosphorylase A	Protein Coding	Q96IJ6	53	GC02P219498	https://www.genecards.org/cgi-bin/carddisp.pl?gene=GMPPA
MAGT1	5.77483	Magnesium Transporter 1	Protein Coding	Q9H0U3	53	GC0XM078326	https://www.genecards.org/cgi-bin/carddisp.pl?gene=MAGT1
MRPL3	5.77483	Mitochondrial Ribosomal Protein L3	Protein Coding	P09001	53	GC03M131462	https://www.genecards.org/cgi-bin/carddisp.pl?gene=MRPL3
MRPS16	5.77483	Mitochondrial Ribosomal Protein S16	Protein Coding	Q9Y3D3	53	GC10M073248	https://www.genecards.org/cgi-bin/carddisp.pl?gene=MRPS16
NDUFB3	5.77483	NADH:Ubiquinone Oxidoreductase Subunit B3	Protein Coding	O43676	53	GC02P201071	https://www.genecards.org/cgi-bin/carddisp.pl?gene=NDUFB3
PIGO	5.77483	Phosphatidylinositol Glycan Anchor Biosynthesis Class O	Protein Coding	Q8TEQ8	53	GC09M035734	https://www.genecards.org/cgi-bin/carddisp.pl?gene=PIGO
POLG2	5.77483	DNA Polymerase Gamma 2, Accessory Subunit	Protein Coding	Q9UHN1	53	GC17M064477	https://www.genecards.org/cgi-bin/carddisp.pl?gene=POLG2
RBCK1	5.77483	RANBP2-Type And C3HC4-Type Zinc Finger Containing 1	Protein Coding	Q9BYM8	53	GC20P000407	https://www.genecards.org/cgi-bin/carddisp.pl?gene=RBCK1
SCYL1	5.77483	SCY1 Like Pseudokinase 1	Protein Coding	Q96KG9	53	GC11P065525	https://www.genecards.org/cgi-bin/carddisp.pl?gene=SCYL1
SIL1	5.77483	SIL1 Nucleotide Exchange Factor	Protein Coding	Q9H173	53	GC05M139013	https://www.genecards.org/cgi-bin/carddisp.pl?gene=SIL1
ALG14	5.77483	ALG14 UDP-N-Acetylglucosaminyltransferase Subunit	Protein Coding	Q96F25	52	GC01M094974	https://www.genecards.org/cgi-bin/carddisp.pl?gene=ALG14
ALG9	5.77483	ALG9 Alpha-1,2-Mannosyltransferase	Protein Coding	Q9H6U8	52	GC11M140513	https://www.genecards.org/cgi-bin/carddisp.pl?gene=ALG9
ATP5F1D	5.77483	ATP Synthase F1 Subunit Delta	Protein Coding	P30049	52	GC19P151390	https://www.genecards.org/cgi-bin/carddisp.pl?gene=ATP5F1D
CHCHD10	5.77483	Coiled-Coil-Helix-Coiled-Coil-Helix Domain Containing 10	Protein Coding	Q8WYQ3	52	GC22M023765	https://www.genecards.org/cgi-bin/carddisp.pl?gene=CHCHD10
CLN8	5.77483	CLN8 Transmembrane ER And ERGIC Protein	Protein Coding	Q9UBY8	52	GC08P001755	https://www.genecards.org/cgi-bin/carddisp.pl?gene=CLN8
COX7B	5.77483	Cytochrome C Oxidase Subunit 7B	Protein Coding	P24311	52	GC0XP077899	https://www.genecards.org/cgi-bin/carddisp.pl?gene=COX7B
DMGDH	5.77483	Dimethylglycine Dehydrogenase	Protein Coding	Q9UI17	52	GC05M078997	https://www.genecards.org/cgi-bin/carddisp.pl?gene=DMGDH
DPM3	5.77483	Dolichyl-Phosphate Mannosyltransferase Subunit 3, Regulatory	Protein Coding	Q9P2X0	52	GC01M155139	https://www.genecards.org/cgi-bin/carddisp.pl?gene=DPM3
GLYCTK	5.77483	Glycerate Kinase	Protein Coding	Q8IVS8	52	GC03P065097	https://www.genecards.org/cgi-bin/carddisp.pl?gene=GLYCTK
GTPBP3	5.77483	GTP Binding Protein 3, Mitochondrial	Protein Coding	Q969Y2	52	GC19P152085	https://www.genecards.org/cgi-bin/carddisp.pl?gene=GTPBP3
HSD3B7	5.77483	Hydroxy-Delta-5-Steroid Dehydrogenase, 3 Beta- And Steroid Delta-Isomerase 7	Protein Coding	Q9H2F3	52	GC16P030985	https://www.genecards.org/cgi-bin/carddisp.pl?gene=HSD3B7
L2HGDH	5.77483	L-2-Hydroxyglutarate Dehydrogenase	Protein Coding	Q9H9P8	52	GC14M050237	https://www.genecards.org/cgi-bin/carddisp.pl?gene=L2HGDH
LIPT1	5.77483	Lipoyltransferase 1	Protein Coding	Q9Y234	52	GC02P100164	https://www.genecards.org/cgi-bin/carddisp.pl?gene=LIPT1
LMBRD1	5.77483	LMBR1 Domain Containing 1	Protein Coding	Q9NUN5	52	GC06M107033	https://www.genecards.org/cgi-bin/carddisp.pl?gene=LMBRD1
NBAS	5.77483	NBAS Subunit Of NRZ Tethering Complex	Protein Coding	A2RRP1	52	GC02M014803	https://www.genecards.org/cgi-bin/carddisp.pl?gene=NBAS
NDUFAF3	5.77483	NADH:Ubiquinone Oxidoreductase Complex Assembly Factor 3	Protein Coding	Q9BU61	52	GC03P049020	https://www.genecards.org/cgi-bin/carddisp.pl?gene=NDUFAF3
NDUFB11	5.77483	NADH:Ubiquinone Oxidoreductase Subunit B11	Protein Coding	Q9NX14	52	GC0XM047142	https://www.genecards.org/cgi-bin/carddisp.pl?gene=NDUFB11
NDUFC2	5.77483	NADH:Ubiquinone Oxidoreductase Subunit C2	Protein Coding	O95298	52	GC11M078068	https://www.genecards.org/cgi-bin/carddisp.pl?gene=NDUFC2
NHLRC1	5.77483	NHL Repeat Containing E3 Ubiquitin Protein Ligase 1	Protein Coding	Q6VVB1	52	GC06M018120	https://www.genecards.org/cgi-bin/carddisp.pl?gene=NHLRC1
NUBPL	5.77483	NUBP Iron-Sulfur Cluster Assembly Factor, Mitochondrial	Protein Coding	Q8TB37	52	GC14P031489	https://www.genecards.org/cgi-bin/carddisp.pl?gene=NUBPL
PARS2	5.77483	Prolyl-TRNA Synthetase 2, Mitochondrial	Protein Coding	Q7L3T8	52	GC01M054756	https://www.genecards.org/cgi-bin/carddisp.pl?gene=PARS2
PEX26	5.77483	Peroxisomal Biogenesis Factor 26	Protein Coding	Q7Z412	52	GC22P091492	https://www.genecards.org/cgi-bin/carddisp.pl?gene=PEX26
PIGN	5.77483	Phosphatidylinositol Glycan Anchor Biosynthesis Class N	Protein Coding	O95427	52	GC18M061905	https://www.genecards.org/cgi-bin/carddisp.pl?gene=PIGN
PIGQ	5.77483	Phosphatidylinositol Glycan Anchor Biosynthesis Class Q	Protein Coding	Q9BRB3	52	GC16P120107	https://www.genecards.org/cgi-bin/carddisp.pl?gene=PIGQ
PIGV	5.77483	Phosphatidylinositol Glycan Anchor Biosynthesis Class V	Protein Coding	Q9NUD9	52	GC01P026787	https://www.genecards.org/cgi-bin/carddisp.pl?gene=PIGV
PPA2	5.77483	Inorganic Pyrophosphatase 2	Protein Coding	Q9H2U2	52	GC04M105369	https://www.genecards.org/cgi-bin/carddisp.pl?gene=PPA2
PPCS	5.77483	Phosphopantothenoylcysteine Synthetase	Protein Coding	Q9HAB8	52	GC01P042456	https://www.genecards.org/cgi-bin/carddisp.pl?gene=PPCS
QRSL1	5.77483	Glutaminyl-TRNA Amidotransferase Subunit QRSL1	Protein Coding	Q9H0R6	52	GC06P106629	https://www.genecards.org/cgi-bin/carddisp.pl?gene=QRSL1
SLC35A3	5.77483	Solute Carrier Family 35 Member A3	Protein Coding	Q9Y2D2	52	GC01P100095	https://www.genecards.org/cgi-bin/carddisp.pl?gene=SLC35A3
TACO1	5.77483	Translational Activator Of Cytochrome C Oxidase I	Protein Coding	Q9BSH4	52	GC17P063600	https://www.genecards.org/cgi-bin/carddisp.pl?gene=TACO1
TMEM126A	5.77483	Transmembrane Protein 126A	Protein Coding	Q9H061	52	GC11P085647	https://www.genecards.org/cgi-bin/carddisp.pl?gene=TMEM126A
UROC1	5.77483	Urocanate Hydratase 1	Protein Coding	Q96N76	52	GC03M126481	https://www.genecards.org/cgi-bin/carddisp.pl?gene=UROC1
VPS33A	5.77483	VPS33A Core Subunit Of CORVET And HOPS Complexes	Protein Coding	Q96AX1	52	GC12M122229	https://www.genecards.org/cgi-bin/carddisp.pl?gene=VPS33A
ACBD5	5.77483	Acyl-CoA Binding Domain Containing 5	Protein Coding	Q5T8D3	51	GC10M027182	https://www.genecards.org/cgi-bin/carddisp.pl?gene=ACBD5
ALG13	5.77483	ALG13 UDP-N-Acetylglucosaminyltransferase Subunit	Protein Coding	Q9NP73	51	GC0XP111665	https://www.genecards.org/cgi-bin/carddisp.pl?gene=ALG13
AP1S1	5.77483	Adaptor Related Protein Complex 1 Subunit Sigma 1	Protein Coding	P61966	51	GC07P101154	https://www.genecards.org/cgi-bin/carddisp.pl?gene=AP1S1
ATPAF2	5.77483	ATP Synthase Mitochondrial F1 Complex Assembly Factor 2	Protein Coding	Q8N5M1	51	GC17M017977	https://www.genecards.org/cgi-bin/carddisp.pl?gene=ATPAF2
B3GALNT2	5.77483	Beta-1,3-N-Acetylgalactosaminyltransferase 2	Protein Coding	Q8NCR0	51	GC01M235440	https://www.genecards.org/cgi-bin/carddisp.pl?gene=B3GALNT2
COG1	5.77483	Component Of Oligomeric Golgi Complex 1	Protein Coding	Q8WTW3	51	GC17P073193	https://www.genecards.org/cgi-bin/carddisp.pl?gene=COG1
DOLK	5.77483	Dolichol Kinase	Protein Coding	Q9UPQ8	51	GC09M128945	https://www.genecards.org/cgi-bin/carddisp.pl?gene=DOLK
EPG5	5.77483	Ectopic P-Granules 5 Autophagy Tethering Factor	Protein Coding	Q9HCE0	51	GC18M045800	https://www.genecards.org/cgi-bin/carddisp.pl?gene=EPG5
FASTKD2	5.77483	FAST Kinase Domains 2	Protein Coding	Q9NYY8	51	GC02P206770	https://www.genecards.org/cgi-bin/carddisp.pl?gene=FASTKD2
FBXL4	5.77483	F-Box And Leucine Rich Repeat Protein 4	Protein Coding	Q9UKA2	51	GC06M098868	https://www.genecards.org/cgi-bin/carddisp.pl?gene=FBXL4
ISCA2	5.77483	Iron-Sulfur Cluster Assembly 2	Protein Coding	Q86U28	51	GC14P074493	https://www.genecards.org/cgi-bin/carddisp.pl?gene=ISCA2
LYRM7	5.77483	LYR Motif Containing 7	Protein Coding	Q5U5X0	51	GC05P131170	https://www.genecards.org/cgi-bin/carddisp.pl?gene=LYRM7
MFF	5.77483	Mitochondrial Fission Factor	Protein Coding	Q9GZY8	51	GC02P227325	https://www.genecards.org/cgi-bin/carddisp.pl?gene=MFF
MRM2	5.77483	Mitochondrial RRNA Methyltransferase 2	Protein Coding	Q9UI43	51	GC07M002234	https://www.genecards.org/cgi-bin/carddisp.pl?gene=MRM2
MRPL12	5.77483	Mitochondrial Ribosomal Protein L12	Protein Coding	P52815	51	GC17P155779	https://www.genecards.org/cgi-bin/carddisp.pl?gene=MRPL12
MRPS23	5.77483	Mitochondrial Ribosomal Protein S23	Protein Coding	Q9Y3D9	51	GC17M057834	https://www.genecards.org/cgi-bin/carddisp.pl?gene=MRPS23
MRPS25	5.77483	Mitochondrial Ribosomal Protein S25	Protein Coding	P82663	51	GC03M028683	https://www.genecards.org/cgi-bin/carddisp.pl?gene=MRPS25
MRPS7	5.77483	Mitochondrial Ribosomal Protein S7	Protein Coding	Q9Y2R9	51	GC17P155585	https://www.genecards.org/cgi-bin/carddisp.pl?gene=MRPS7
MSTO1	5.77483	Misato Mitochondrial Distribution And Morphology Regulator 1	Protein Coding	Q9BUK6	51	GC01P176767	https://www.genecards.org/cgi-bin/carddisp.pl?gene=MSTO1
NUS1	5.77483	NUS1 Dehydrodolichyl Diphosphate Synthase Subunit	Protein Coding	Q96E22	51	GC06P117675	https://www.genecards.org/cgi-bin/carddisp.pl?gene=NUS1
OPA3	5.77483	Outer Mitochondrial Membrane Lipid Metabolism Regulator OPA3	Protein Coding	Q9H6K4	51	GC19M045527	https://www.genecards.org/cgi-bin/carddisp.pl?gene=OPA3
PEX11B	5.77483	Peroxisomal Biogenesis Factor 11 Beta	Protein Coding	O96011	51	GC01M145911	https://www.genecards.org/cgi-bin/carddisp.pl?gene=PEX11B
PEX12	5.77483	Peroxisomal Biogenesis Factor 12	Protein Coding	O00623	51	GC17M035574	https://www.genecards.org/cgi-bin/carddisp.pl?gene=PEX12
PEX13	5.77483	Peroxisomal Biogenesis Factor 13	Protein Coding	Q92968	51	GC02P061017	https://www.genecards.org/cgi-bin/carddisp.pl?gene=PEX13
PLA2G5	5.77483	Phospholipase A2 Group V	Protein Coding	P39877	51	GC01P020028	https://www.genecards.org/cgi-bin/carddisp.pl?gene=PLA2G5
PTCD3	5.77483	Pentatricopeptide Repeat Domain 3	Protein Coding	Q96EY7	51	GC02P086106	https://www.genecards.org/cgi-bin/carddisp.pl?gene=PTCD3
RTN4IP1	5.77483	Reticulon 4 Interacting Protein 1	Protein Coding	Q8WWV3	51	GC06M109419	https://www.genecards.org/cgi-bin/carddisp.pl?gene=RTN4IP1
SFXN4	5.77483	Sideroflexin 4	Protein Coding	Q6P4A7	51	GC10M119140	https://www.genecards.org/cgi-bin/carddisp.pl?gene=SFXN4
SKIC3	5.77483	SKI3 Subunit Of Superkiller Complex	Protein Coding	Q6PGP7	51	GC05M095461	https://www.genecards.org/cgi-bin/carddisp.pl?gene=SKIC3
TIMM50	5.77483	Translocase Of Inner Mitochondrial Membrane 50	Protein Coding	Q3ZCQ8	51	GC19P039480	https://www.genecards.org/cgi-bin/carddisp.pl?gene=TIMM50
TIMMDC1	5.77483	Translocase Of Inner Mitochondrial Membrane Domain Containing 1	Protein Coding	Q9NPL8	51	GC03P119498	https://www.genecards.org/cgi-bin/carddisp.pl?gene=TIMMDC1
TMEM165	5.77483	Transmembrane Protein 165	Protein Coding	Q9HC07	51	GC04P055395	https://www.genecards.org/cgi-bin/carddisp.pl?gene=TMEM165
TRMU	5.77483	TRNA Mitochondrial 2-Thiouridylase	Protein Coding	O75648	51	GC22P046330	https://www.genecards.org/cgi-bin/carddisp.pl?gene=TRMU
TTC19	5.77483	Tetratricopeptide Repeat Domain 19	Protein Coding	Q6DKK2	51	GC17P015999	https://www.genecards.org/cgi-bin/carddisp.pl?gene=TTC19
B4GAT1	5.77483	Beta-1,4-Glucuronyltransferase 1	Protein Coding	O43505	50	GC11M066345	https://www.genecards.org/cgi-bin/carddisp.pl?gene=B4GAT1
BOLA3	5.77483	BolA Family Member 3	Protein Coding	Q53S33	50	GC02M074139	https://www.genecards.org/cgi-bin/carddisp.pl?gene=BOLA3
CLN6	5.77483	CLN6 Transmembrane ER Protein	Protein Coding	Q9NWW5	50	GC15M068206	https://www.genecards.org/cgi-bin/carddisp.pl?gene=CLN6
COA6	5.77483	Cytochrome C Oxidase Assembly Factor 6	Protein Coding	Q5JTJ3	50	GC01P234374	https://www.genecards.org/cgi-bin/carddisp.pl?gene=COA6
COG8	5.77483	Component Of Oligomeric Golgi Complex 8	Protein Coding	Q96MW5	50	GC16M069320	https://www.genecards.org/cgi-bin/carddisp.pl?gene=COG8
CYB561	5.77483	Cytochrome B561	Protein Coding	P49447	50	GC17M063432	https://www.genecards.org/cgi-bin/carddisp.pl?gene=CYB561
ISCA1	5.77483	Iron-Sulfur Cluster Assembly 1	Protein Coding	Q9BUE6	50	GC09M086264	https://www.genecards.org/cgi-bin/carddisp.pl?gene=ISCA1
LYRM4	5.77483	LYR Motif Containing 4	Protein Coding	Q9HD34	50	GC06M005036	https://www.genecards.org/cgi-bin/carddisp.pl?gene=LYRM4
MRPS2	5.77483	Mitochondrial Ribosomal Protein S2	Protein Coding	Q9Y399	50	GC09P135499	https://www.genecards.org/cgi-bin/carddisp.pl?gene=MRPS2
NDUFA11	5.77483	NADH:Ubiquinone Oxidoreductase Subunit A11	Protein Coding	Q86Y39	50	GC19M005891	https://www.genecards.org/cgi-bin/carddisp.pl?gene=NDUFA11
PEX16	5.77483	Peroxisomal Biogenesis Factor 16	Protein Coding	Q9Y5Y5	50	GC11M139430	https://www.genecards.org/cgi-bin/carddisp.pl?gene=PEX16
PIGM	5.77483	Phosphatidylinositol Glycan Anchor Biosynthesis Class M	Protein Coding	Q9H3S5	50	GC01M167600	https://www.genecards.org/cgi-bin/carddisp.pl?gene=PIGM
RMND1	5.77483	Required For Meiotic Nuclear Division 1 Homolog	Protein Coding	Q9NWS8	50	GC06M151404	https://www.genecards.org/cgi-bin/carddisp.pl?gene=RMND1
TMEM126B	5.77483	Transmembrane Protein 126B	Protein Coding	Q8IUX1	50	GC11P085628	https://www.genecards.org/cgi-bin/carddisp.pl?gene=TMEM126B
COX6A2	5.77483	Cytochrome C Oxidase Subunit 6A2	Protein Coding	Q02221	49	GC16M051209	https://www.genecards.org/cgi-bin/carddisp.pl?gene=COX6A2
DPM2	5.77483	Dolichyl-Phosphate Mannosyltransferase Subunit 2, Regulatory	Protein Coding	O94777	49	GC09M127935	https://www.genecards.org/cgi-bin/carddisp.pl?gene=DPM2
MGME1	5.77483	Mitochondrial Genome Maintenance Exonuclease 1	Protein Coding	Q9BQP7	49	GC20P017968	https://www.genecards.org/cgi-bin/carddisp.pl?gene=MGME1
NAXD	5.77483	NAD(P)HX Dehydratase	Protein Coding	Q8IW45	49	GC13P111218	https://www.genecards.org/cgi-bin/carddisp.pl?gene=NAXD
SERAC1	5.77483	Serine Active Site Containing 1	Protein Coding	Q96JX3	49	GC06M158109	https://www.genecards.org/cgi-bin/carddisp.pl?gene=SERAC1
SLC25A38	5.77483	Solute Carrier Family 25 Member 38	Protein Coding	Q96DW6	49	GC03P042186	https://www.genecards.org/cgi-bin/carddisp.pl?gene=SLC25A38
VPS16	5.77483	VPS16 Core Subunit Of CORVET And HOPS Complexes	Protein Coding	Q9H269	49	GC20P002840	https://www.genecards.org/cgi-bin/carddisp.pl?gene=VPS16
GATC	5.77483	Glutamyl-TRNA Amidotransferase Subunit C	Protein Coding	O43716	48	GC12P120446	https://www.genecards.org/cgi-bin/carddisp.pl?gene=GATC
GNPTG	5.77483	N-Acetylglucosamine-1-Phosphate Transferase Subunit Gamma	Protein Coding	Q9UJJ9	48	GC16P001351	https://www.genecards.org/cgi-bin/carddisp.pl?gene=GNPTG
HGSNAT	5.77483	Heparan-Alpha-Glucosaminide N-Acetyltransferase	Protein Coding	Q68CP4	48	GC08P043140	https://www.genecards.org/cgi-bin/carddisp.pl?gene=HGSNAT
IBA57	5.77483	Iron-Sulfur Cluster Assembly Factor IBA57	Protein Coding	Q5T440	48	GC01P228165	https://www.genecards.org/cgi-bin/carddisp.pl?gene=IBA57
MFSD8	5.77483	Major Facilitator Superfamily Domain Containing 8	Protein Coding	Q8NHS3	48	GC04M127917	https://www.genecards.org/cgi-bin/carddisp.pl?gene=MFSD8
MICOS13	5.77483	Mitochondrial Contact Site And Cristae Organizing System Subunit 13	Protein Coding	Q5XKP0	48	GC19M107924	https://www.genecards.org/cgi-bin/carddisp.pl?gene=MICOS13
NDUFAF5	5.77483	NADH:Ubiquinone Oxidoreductase Complex Assembly Factor 5	Protein Coding	Q5TEU4	48	GC20P014067	https://www.genecards.org/cgi-bin/carddisp.pl?gene=NDUFAF5
NDUFAF6	5.77483	NADH:Ubiquinone Oxidoreductase Complex Assembly Factor 6	Protein Coding	Q330K2	48	GC08P094895	https://www.genecards.org/cgi-bin/carddisp.pl?gene=NDUFAF6
PIGP	5.77483	Phosphatidylinositol Glycan Anchor Biosynthesis Class P	Protein Coding	P57054	48	GC21M037059	https://www.genecards.org/cgi-bin/carddisp.pl?gene=PIGP
SLC25A26	5.77483	Solute Carrier Family 25 Member 26	Protein Coding	Q70HW3	48	GC03P066133	https://www.genecards.org/cgi-bin/carddisp.pl?gene=SLC25A26
STAC3	5.77483	SH3 And Cysteine Rich Domain 3	Protein Coding	Q96MF2	48	GC12M057243	https://www.genecards.org/cgi-bin/carddisp.pl?gene=STAC3
C19orf12	5.77483	Chromosome 19 Open Reading Frame 12	Protein Coding	Q9NSK7	47	GC19M108580	https://www.genecards.org/cgi-bin/carddisp.pl?gene=C19orf12
C1GALT1C1	5.77483	C1GALT1 Specific Chaperone 1	Protein Coding	Q96EU7	47	GC0XM120625	https://www.genecards.org/cgi-bin/carddisp.pl?gene=C1GALT1C1
COA5	5.77483	Cytochrome C Oxidase Assembly Factor 5	Protein Coding	Q86WW8	47	GC02M098599	https://www.genecards.org/cgi-bin/carddisp.pl?gene=COA5
GORAB	5.77483	Golgin, RAB6 Interacting	Protein Coding	Q5T7V8	47	GC01P170531	https://www.genecards.org/cgi-bin/carddisp.pl?gene=GORAB
SDHAF1	5.77483	Succinate Dehydrogenase Complex Assembly Factor 1	Protein Coding	A6NFY7	47	GC19P035995	https://www.genecards.org/cgi-bin/carddisp.pl?gene=SDHAF1
VMA22	5.77483	Vacuolar ATPase Assembly Factor VMA22	Protein Coding	Q96NT0	47	GC02M138316	https://www.genecards.org/cgi-bin/carddisp.pl?gene=VMA22
COA7	5.77483	Cytochrome C Oxidase Assembly Factor 7	Protein Coding	Q96BR5	46	GC01M052684	https://www.genecards.org/cgi-bin/carddisp.pl?gene=COA7
COX16	5.77483	Cytochrome C Oxidase Assembly Factor COX16	Protein Coding	Q9P0S2	46	GC14M070326	https://www.genecards.org/cgi-bin/carddisp.pl?gene=COX16
MTRFR	5.77483	Mitochondrial Translation Release Factor In Rescue	Protein Coding	Q9H3J6	46	GC12P138940	https://www.genecards.org/cgi-bin/carddisp.pl?gene=MTRFR
PIGY	5.77483	Phosphatidylinositol Glycan Anchor Biosynthesis Class Y	Protein Coding	Q3MUY2	46	GC04M088520	https://www.genecards.org/cgi-bin/carddisp.pl?gene=PIGY
ADCK5	5.77483	AarF Domain Containing Kinase 5	Protein Coding	Q3MIX3	45	GC08P148718	https://www.genecards.org/cgi-bin/carddisp.pl?gene=ADCK5
UQCC3	5.77483	Ubiquinol-Cytochrome C Reductase Complex Assembly Factor 3	Protein Coding	Q6UW78	45	GC11P062670	https://www.genecards.org/cgi-bin/carddisp.pl?gene=UQCC3
VMA12	5.77483	Vacuolar ATPase Assembly Factor VMA12	Protein Coding	Q8N511	45	GC17P154279	https://www.genecards.org/cgi-bin/carddisp.pl?gene=VMA12
ALG10	5.77483	ALG10 Alpha-1,2-Glucosyltransferase	Protein Coding	Q5BKT4	44	GC12P034022	https://www.genecards.org/cgi-bin/carddisp.pl?gene=ALG10
C2orf69	5.77483	Chromosome 2 Open Reading Frame 69	Protein Coding	Q8N8R5	44	GC02P199911	https://www.genecards.org/cgi-bin/carddisp.pl?gene=C2orf69
COA8	5.77483	Cytochrome C Oxidase Assembly Factor 8	Protein Coding	Q96IL0	42	GC14P120457	https://www.genecards.org/cgi-bin/carddisp.pl?gene=COA8
NDUFAF8	5.77483	NADH:Ubiquinone Oxidoreductase Complex Assembly Factor 8	Protein Coding	A1L188	42	GC17P155762	https://www.genecards.org/cgi-bin/carddisp.pl?gene=NDUFAF8
PET117	5.77483	PET117 Cytochrome C Oxidase Chaperone	Protein Coding	Q6UWS5	42	GC20P018137	https://www.genecards.org/cgi-bin/carddisp.pl?gene=PET117
PET100	5.77483	PET100 Cytochrome C Oxidase Chaperone	Protein Coding	P0DJ07	41	GC19P151642	https://www.genecards.org/cgi-bin/carddisp.pl?gene=PET100
MT-TE	5.77483	Mitochondrially Encoded TRNA-Glu (GAA/G)	RNA Gene		22	GCMTM014676	https://www.genecards.org/cgi-bin/carddisp.pl?gene=MT-TE
MT-TL2	5.77483	Mitochondrially Encoded TRNA-Leu (CUN) 2	RNA Gene		22	GCMTP012268	https://www.genecards.org/cgi-bin/carddisp.pl?gene=MT-TL2
MT-TD	5.77483	Mitochondrially Encoded TRNA-Asp (GAU/C)	RNA Gene		21	GCMTP007520	https://www.genecards.org/cgi-bin/carddisp.pl?gene=MT-TD
TNFSF11	5.76871	TNF Superfamily Member 11	Protein Coding	O14788	62	GC13P042562	https://www.genecards.org/cgi-bin/carddisp.pl?gene=TNFSF11
OCA2	5.75523	OCA2 Melanosomal Transmembrane Protein	Protein Coding	Q04671	57	GC15M047527	https://www.genecards.org/cgi-bin/carddisp.pl?gene=OCA2
PWAR1	5.75243	Prader Willi/Angelman Region RNA 1	RNA Gene		22	GC15P025135	https://www.genecards.org/cgi-bin/carddisp.pl?gene=PWAR1
SGK1	5.74944	Serum/Glucocorticoid Regulated Kinase 1	Protein Coding	O00141	62	GC06M134169	https://www.genecards.org/cgi-bin/carddisp.pl?gene=SGK1
MIR200A	5.74786	MicroRNA 200a	RNA Gene		29	GC01P074920	https://www.genecards.org/cgi-bin/carddisp.pl?gene=MIR200A
NCOA1	5.7443	Nuclear Receptor Coactivator 1	Protein Coding	Q15788	58	GC02P024540	https://www.genecards.org/cgi-bin/carddisp.pl?gene=NCOA1
IL4	5.71593	Interleukin 4	Protein Coding	P05112	59	GC05P132673	https://www.genecards.org/cgi-bin/carddisp.pl?gene=IL4
LIPG	5.70873	Lipase G, Endothelial Type	Protein Coding	Q9Y5X9	57	GC18P049560	https://www.genecards.org/cgi-bin/carddisp.pl?gene=LIPG
CLPS	5.70824	Colipase	Protein Coding	P04118	51	GC06M106629	https://www.genecards.org/cgi-bin/carddisp.pl?gene=CLPS
KNG1	5.70312	Kininogen 1	Protein Coding	P01042	61	GC03P186717	https://www.genecards.org/cgi-bin/carddisp.pl?gene=KNG1
NPY1R	5.70123	Neuropeptide Y Receptor Y1	Protein Coding	P25929	57	GC04M163323	https://www.genecards.org/cgi-bin/carddisp.pl?gene=NPY1R
GSTM1	5.68964	Glutathione S-Transferase Mu 1	Protein Coding	P09488	55	GC01P109687	https://www.genecards.org/cgi-bin/carddisp.pl?gene=GSTM1
F7	5.67312	Coagulation Factor VII	Protein Coding	P08709	61	GC13P113105	https://www.genecards.org/cgi-bin/carddisp.pl?gene=F7
CS	5.6724	Citrate Synthase	Protein Coding	O75390	58	GC12M056271	https://www.genecards.org/cgi-bin/carddisp.pl?gene=CS
RPS6KB1	5.67099	Ribosomal Protein S6 Kinase B1	Protein Coding	P23443	63	GC17P059893	https://www.genecards.org/cgi-bin/carddisp.pl?gene=RPS6KB1
MPO	5.65743	Myeloperoxidase	Protein Coding	P05164	65	GC17M058269	https://www.genecards.org/cgi-bin/carddisp.pl?gene=MPO
MIR23A	5.65441	MicroRNA 23a	RNA Gene		30	GC19M108248	https://www.genecards.org/cgi-bin/carddisp.pl?gene=MIR23A
MAPK8	5.65438	Mitogen-Activated Protein Kinase 8	Protein Coding	P45983	62	GC10P048306	https://www.genecards.org/cgi-bin/carddisp.pl?gene=MAPK8
FBN1	5.63818	Fibrillin 1	Protein Coding	P35555	60	GC15M048408	https://www.genecards.org/cgi-bin/carddisp.pl?gene=FBN1
MIR142	5.62911	MicroRNA 142	RNA Gene		30	GC17M058331	https://www.genecards.org/cgi-bin/carddisp.pl?gene=MIR142
APOA2	5.62821	Apolipoprotein A2	Protein Coding	P02652	58	GC01M161222	https://www.genecards.org/cgi-bin/carddisp.pl?gene=APOA2
GRP	5.62467	Gastrin Releasing Peptide	Protein Coding	P07492	52	GC18P059220	https://www.genecards.org/cgi-bin/carddisp.pl?gene=GRP
STK11	5.61216	Serine/Threonine Kinase 11	Protein Coding	Q15831	62	GC19P001177	https://www.genecards.org/cgi-bin/carddisp.pl?gene=STK11
MMP3	5.60935	Matrix Metallopeptidase 3	Protein Coding	P08254	62	GC11M102835	https://www.genecards.org/cgi-bin/carddisp.pl?gene=MMP3
GAPDH	5.60353	Glyceraldehyde-3-Phosphate Dehydrogenase	Protein Coding	P04406	64	GC12P074057	https://www.genecards.org/cgi-bin/carddisp.pl?gene=GAPDH
ANGPTL3	5.59921	Angiopoietin Like 3	Protein Coding	Q9Y5C1	60	GC01P062597	https://www.genecards.org/cgi-bin/carddisp.pl?gene=ANGPTL3
ATM	5.59008	ATM Serine/Threonine Kinase	Protein Coding	Q13315	66	GC11P108222	https://www.genecards.org/cgi-bin/carddisp.pl?gene=ATM
EP300	5.58682	E1A Binding Protein P300	Protein Coding	Q09472	65	GC22P092249	https://www.genecards.org/cgi-bin/carddisp.pl?gene=EP300
TERT	5.58646	Telomerase Reverse Transcriptase	Protein Coding	O14746	64	GC05M001253	https://www.genecards.org/cgi-bin/carddisp.pl?gene=TERT
MIR15A	5.5798	MicroRNA 15a	RNA Gene		25	GC13M050049	https://www.genecards.org/cgi-bin/carddisp.pl?gene=MIR15A
HHEX	5.57607	Hematopoietically Expressed Homeobox	Protein Coding	Q03014	52	GC10P092689	https://www.genecards.org/cgi-bin/carddisp.pl?gene=HHEX
FGF19	5.56881	Fibroblast Growth Factor 19	Protein Coding	O95750	57	GC11M139938	https://www.genecards.org/cgi-bin/carddisp.pl?gene=FGF19
EDNRA	5.56433	Endothelin Receptor Type A	Protein Coding	P25101	62	GC04P147480	https://www.genecards.org/cgi-bin/carddisp.pl?gene=EDNRA
SNORD15A	5.55982	Small Nucleolar RNA, C/D Box 15A	RNA Gene		25	GC11P075400	https://www.genecards.org/cgi-bin/carddisp.pl?gene=SNORD15A
FAIM2	5.53318	Fas Apoptotic Inhibitory Molecule 2	Protein Coding	Q9BWQ8	43	GC12M049866	https://www.genecards.org/cgi-bin/carddisp.pl?gene=FAIM2
CCL3	5.52952	C-C Motif Chemokine Ligand 3	Protein Coding	P10147	54	GC17M036088	https://www.genecards.org/cgi-bin/carddisp.pl?gene=CCL3
CNR2	5.52705	Cannabinoid Receptor 2	Protein Coding	P34972	57	GC01M023870	https://www.genecards.org/cgi-bin/carddisp.pl?gene=CNR2
MIR214	5.51132	MicroRNA 214	RNA Gene		31	GC01M172234	https://www.genecards.org/cgi-bin/carddisp.pl?gene=MIR214
BMAL1	5.50844	Basic Helix-Loop-Helix ARNT Like 1	Protein Coding	O00327	54	GC11P021222	https://www.genecards.org/cgi-bin/carddisp.pl?gene=BMAL1
MIR150	5.5056	MicroRNA 150	RNA Gene		30	GC19M049500	https://www.genecards.org/cgi-bin/carddisp.pl?gene=MIR150
MEGF8	5.50118	Multiple EGF Like Domains 8	Protein Coding	Q7Z7M0	48	GC19P042325	https://www.genecards.org/cgi-bin/carddisp.pl?gene=MEGF8
APOC1	5.48341	Apolipoprotein C1	Protein Coding	P02654	53	GC19P044914	https://www.genecards.org/cgi-bin/carddisp.pl?gene=APOC1
TFAP2A	5.46817	Transcription Factor AP-2 Alpha	Protein Coding	P05549	60	GC06M010393	https://www.genecards.org/cgi-bin/carddisp.pl?gene=TFAP2A
ARMC5	5.46756	Armadillo Repeat Containing 5	Protein Coding	Q96C12	48	GC16P121107	https://www.genecards.org/cgi-bin/carddisp.pl?gene=ARMC5
ESRRA	5.45484	Estrogen Related Receptor Alpha	Protein Coding	P11474	59	GC11P064305	https://www.genecards.org/cgi-bin/carddisp.pl?gene=ESRRA
SORBS1	5.44996	Sorbin And SH3 Domain Containing 1	Protein Coding	Q9BX66	53	GC10M095311	https://www.genecards.org/cgi-bin/carddisp.pl?gene=SORBS1
AHI1	5.44461	Abelson Helper Integration Site 1	Protein Coding	Q8N157	53	GC06M135283	https://www.genecards.org/cgi-bin/carddisp.pl?gene=AHI1
CYP7A1	5.44338	Cytochrome P450 Family 7 Subfamily A Member 1	Protein Coding	P22680	54	GC08M058490	https://www.genecards.org/cgi-bin/carddisp.pl?gene=CYP7A1
SNHG14	5.43716	Small Nucleolar RNA Host Gene 14	RNA Gene		25	GC15P192315	https://www.genecards.org/cgi-bin/carddisp.pl?gene=SNHG14
HGF	5.41268	Hepatocyte Growth Factor	Protein Coding	P14210	65	GC07M081699	https://www.genecards.org/cgi-bin/carddisp.pl?gene=HGF
PIK3CB	5.41061	Phosphatidylinositol-4,5-Bisphosphate 3-Kinase Catalytic Subunit Beta	Protein Coding	P42338	61	GC03M138652	https://www.genecards.org/cgi-bin/carddisp.pl?gene=PIK3CB
MC1R	5.40744	Melanocortin 1 Receptor	Protein Coding	Q01726	60	GC16P089912	https://www.genecards.org/cgi-bin/carddisp.pl?gene=MC1R
SCNN1B	5.40223	Sodium Channel Epithelial 1 Subunit Beta	Protein Coding	P51168	61	GC16P023278	https://www.genecards.org/cgi-bin/carddisp.pl?gene=SCNN1B
WNK4	5.40223	WNK Lysine Deficient Protein Kinase 4	Protein Coding	Q96J92	55	GC17P042780	https://www.genecards.org/cgi-bin/carddisp.pl?gene=WNK4
PRKCZ	5.40207	Protein Kinase C Zeta	Protein Coding	Q05513	61	GC01P074965	https://www.genecards.org/cgi-bin/carddisp.pl?gene=PRKCZ
HSPA5	5.39918	Heat Shock Protein Family A (Hsp70) Member 5	Protein Coding	P11021	61	GC09M125234	https://www.genecards.org/cgi-bin/carddisp.pl?gene=HSPA5
NMU	5.39527	Neuromedin U	Protein Coding	P48645	48	GC04M055595	https://www.genecards.org/cgi-bin/carddisp.pl?gene=NMU
MIR125B1	5.38571	MicroRNA 125b-1	RNA Gene		30	GC11M140706	https://www.genecards.org/cgi-bin/carddisp.pl?gene=MIR125B1
MIR24-1	5.3728	MicroRNA 24-1	RNA Gene		27	GC09P095086	https://www.genecards.org/cgi-bin/carddisp.pl?gene=MIR24-1
NPR3	5.36851	Natriuretic Peptide Receptor 3	Protein Coding	P17342	57	GC05P032689	https://www.genecards.org/cgi-bin/carddisp.pl?gene=NPR3
ASTN2	5.36076	Astrotactin 2	Protein Coding	O75129	50	GC09M122467	https://www.genecards.org/cgi-bin/carddisp.pl?gene=ASTN2
DGAT2	5.36014	Diacylglycerol O-Acyltransferase 2	Protein Coding	Q96PD7	55	GC11P075759	https://www.genecards.org/cgi-bin/carddisp.pl?gene=DGAT2
MIR378A	5.33026	MicroRNA 378a	RNA Gene		31	GC05P149732	https://www.genecards.org/cgi-bin/carddisp.pl?gene=MIR378A
CCL11	5.32851	C-C Motif Chemokine Ligand 11	Protein Coding	P51671	58	GC17P034285	https://www.genecards.org/cgi-bin/carddisp.pl?gene=CCL11
BMIQ8	5.32529	Body Mass Index Quantitative Trait Locus 8	Genetic Locus		2	GC10U901185	https://www.genecards.org/cgi-bin/carddisp.pl?gene=BMIQ8
MIR374A	5.32162	MicroRNA 374a	RNA Gene		25	GC0XM074300	https://www.genecards.org/cgi-bin/carddisp.pl?gene=MIR374A
NAA50	5.31718	N-Alpha-Acetyltransferase 50, NatE Catalytic Subunit	Protein Coding	Q9GZZ1	47	GC03M113716	https://www.genecards.org/cgi-bin/carddisp.pl?gene=NAA50
CCR2	5.3162	C-C Motif Chemokine Receptor 2	Protein Coding	P41597	58	GC03P064849	https://www.genecards.org/cgi-bin/carddisp.pl?gene=CCR2
PDK4	5.31103	Pyruvate Dehydrogenase Kinase 4	Protein Coding	Q16654	57	GC07M095583	https://www.genecards.org/cgi-bin/carddisp.pl?gene=PDK4
MIF	5.30692	Macrophage Migration Inhibitory Factor	Protein Coding	P14174	61	GC22P023894	https://www.genecards.org/cgi-bin/carddisp.pl?gene=MIF
MIR200B	5.3011	MicroRNA 200b	RNA Gene		30	GC01P001167	https://www.genecards.org/cgi-bin/carddisp.pl?gene=MIR200B
CD163	5.30078	CD163 Molecule	Protein Coding	Q86VB7	58	GC12M035717	https://www.genecards.org/cgi-bin/carddisp.pl?gene=CD163
APP	5.29674	Amyloid Beta Precursor Protein	Protein Coding	P05067	63	GC21M025880	https://www.genecards.org/cgi-bin/carddisp.pl?gene=APP
MIR26B	5.29345	MicroRNA 26b	RNA Gene		31	GC02P218402	https://www.genecards.org/cgi-bin/carddisp.pl?gene=MIR26B
CXCL10	5.29025	C-X-C Motif Chemokine Ligand 10	Protein Coding	P02778	57	GC04M076021	https://www.genecards.org/cgi-bin/carddisp.pl?gene=CXCL10
MIR25	5.28687	MicroRNA 25	RNA Gene		29	GC07M100093	https://www.genecards.org/cgi-bin/carddisp.pl?gene=MIR25
ETV5	5.28336	ETS Variant Transcription Factor 5	Protein Coding	P41161	52	GC03M186046	https://www.genecards.org/cgi-bin/carddisp.pl?gene=ETV5
FGFR3	5.28175	Fibroblast Growth Factor Receptor 3	Protein Coding	P22607	68	GC04P029505	https://www.genecards.org/cgi-bin/carddisp.pl?gene=FGFR3
TULP1	5.27753	TUB Like Protein 1	Protein Coding	O00294	54	GC06M106624	https://www.genecards.org/cgi-bin/carddisp.pl?gene=TULP1
ESPL1	5.27181	Extra Spindle Pole Bodies Like 1, Separase	Protein Coding	Q14674	51	GC12P053268	https://www.genecards.org/cgi-bin/carddisp.pl?gene=ESPL1
MECP2	5.26038	Methyl-CpG Binding Protein 2	Protein Coding	P51608	60	GC0XM154021	https://www.genecards.org/cgi-bin/carddisp.pl?gene=MECP2
GC	5.25842	GC Vitamin D Binding Protein	Protein Coding	P02774	58	GC04M071741	https://www.genecards.org/cgi-bin/carddisp.pl?gene=GC
NF1	5.24912	Neurofibromin 1	Protein Coding	P21359	61	GC17P031094	https://www.genecards.org/cgi-bin/carddisp.pl?gene=NF1
LBP	5.2327	Lipopolysaccharide Binding Protein	Protein Coding	P18428	56	GC20P038346	https://www.genecards.org/cgi-bin/carddisp.pl?gene=LBP
MIRLET7B	5.23116	MicroRNA Let-7b	RNA Gene		29	GC22P092388	https://www.genecards.org/cgi-bin/carddisp.pl?gene=MIRLET7B
FMR1	5.22374	Fragile X Messenger Ribonucleoprotein 1	Protein Coding	Q06787	57	GC0XP148000	https://www.genecards.org/cgi-bin/carddisp.pl?gene=FMR1
KLK3	5.21219	Kallikrein Related Peptidase 3	Protein Coding	P07288	60	GC19P050854	https://www.genecards.org/cgi-bin/carddisp.pl?gene=KLK3
MIR98	5.20413	MicroRNA 98	RNA Gene		27	GC0XM053998	https://www.genecards.org/cgi-bin/carddisp.pl?gene=MIR98
MIR106B	5.20169	MicroRNA 106b	RNA Gene		30	GC07M106713	https://www.genecards.org/cgi-bin/carddisp.pl?gene=MIR106B
NPHP4	5.19714	Nephrocystin 4	Protein Coding	O75161	52	GC01M022279	https://www.genecards.org/cgi-bin/carddisp.pl?gene=NPHP4
CALM3	5.19137	Calmodulin 3	Protein Coding	P0DP25	55	GC19P046601	https://www.genecards.org/cgi-bin/carddisp.pl?gene=CALM3
MCHR2	5.18148	Melanin Concentrating Hormone Receptor 2	Protein Coding	Q969V1	47	GC06M108596	https://www.genecards.org/cgi-bin/carddisp.pl?gene=MCHR2
PER2	5.13847	Period Circadian Regulator 2	Protein Coding	O15055	56	GC02M238244	https://www.genecards.org/cgi-bin/carddisp.pl?gene=PER2
HK2	5.13729	Hexokinase 2	Protein Coding	P52789	58	GC02P075491	https://www.genecards.org/cgi-bin/carddisp.pl?gene=HK2
PKHD1	5.13568	PKHD1 Ciliary IPT Domain Containing Fibrocystin/Polyductin	Protein Coding	P08F94	50	GC06M106836	https://www.genecards.org/cgi-bin/carddisp.pl?gene=PKHD1
CEP120	5.10622	Centrosomal Protein 120	Protein Coding	Q8N960	51	GC05M123344	https://www.genecards.org/cgi-bin/carddisp.pl?gene=CEP120
LGALS3	5.10416	Galectin 3	Protein Coding	P17931	57	GC14P055124	https://www.genecards.org/cgi-bin/carddisp.pl?gene=LGALS3
BCHE	5.10127	Butyrylcholinesterase	Protein Coding	P06276	62	GC03M165772	https://www.genecards.org/cgi-bin/carddisp.pl?gene=BCHE
ABCG1	5.09803	ATP Binding Cassette Subfamily G Member 1	Protein Coding	P45844	55	GC21P042199	https://www.genecards.org/cgi-bin/carddisp.pl?gene=ABCG1
DIO2	5.07377	Iodothyronine Deiodinase 2	Protein Coding	Q92813	52	GC14M080197	https://www.genecards.org/cgi-bin/carddisp.pl?gene=DIO2
ITGAM	5.06433	Integrin Subunit Alpha M	Protein Coding	P11215	62	GC16P121092	https://www.genecards.org/cgi-bin/carddisp.pl?gene=ITGAM
MIR99A	5.06377	MicroRNA 99a	RNA Gene		30	GC21P016539	https://www.genecards.org/cgi-bin/carddisp.pl?gene=MIR99A
RETNLB	5.05331	Resistin Like Beta	Protein Coding	Q9BQ08	45	GC03M108743	https://www.genecards.org/cgi-bin/carddisp.pl?gene=RETNLB
BRS3	5.04731	Bombesin Receptor Subtype 3	Protein Coding	P32247	54	GC0XP136543	https://www.genecards.org/cgi-bin/carddisp.pl?gene=BRS3
CEBPB	5.04401	CCAAT Enhancer Binding Protein Beta	Protein Coding	P17676	58	GC20P050190	https://www.genecards.org/cgi-bin/carddisp.pl?gene=CEBPB
CMKLR1	5.04303	Chemerin Chemokine-Like Receptor 1	Protein Coding	Q99788	50	GC12M108288	https://www.genecards.org/cgi-bin/carddisp.pl?gene=CMKLR1
PLA2G4A	5.03572	Phospholipase A2 Group IVA	Protein Coding	P47712	62	GC01P186798	https://www.genecards.org/cgi-bin/carddisp.pl?gene=PLA2G4A
IDE	5.02861	Insulin Degrading Enzyme	Protein Coding	P14735	61	GC10M092451	https://www.genecards.org/cgi-bin/carddisp.pl?gene=IDE
SIRT6	5.02733	Sirtuin 6	Protein Coding	Q8N6T7	57	GC19M004174	https://www.genecards.org/cgi-bin/carddisp.pl?gene=SIRT6
ELN	5.02456	Elastin	Protein Coding	P15502	56	GC07P074027	https://www.genecards.org/cgi-bin/carddisp.pl?gene=ELN
RET	5.02204	Ret Proto-Oncogene	Protein Coding	P07949	67	GC10P052615	https://www.genecards.org/cgi-bin/carddisp.pl?gene=RET
CEP164	5.01972	Centrosomal Protein 164	Protein Coding	Q9UPV0	54	GC11P117314	https://www.genecards.org/cgi-bin/carddisp.pl?gene=CEP164
PDE4D	5.01683	Phosphodiesterase 4D	Protein Coding	Q08499	62	GC05M058969	https://www.genecards.org/cgi-bin/carddisp.pl?gene=PDE4D
MIR335	5.01359	MicroRNA 335	RNA Gene		28	GC07P130496	https://www.genecards.org/cgi-bin/carddisp.pl?gene=MIR335
SMO	5.01308	Smoothened, Frizzled Class Receptor	Protein Coding	Q99835	64	GC07P165509	https://www.genecards.org/cgi-bin/carddisp.pl?gene=SMO
SIRT3	5.00695	Sirtuin 3	Protein Coding	Q9NTG7	60	GC11M000215	https://www.genecards.org/cgi-bin/carddisp.pl?gene=SIRT3
GLI3	4.98648	GLI Family Zinc Finger 3	Protein Coding	P10071	62	GC07M041960	https://www.genecards.org/cgi-bin/carddisp.pl?gene=GLI3
UCN	4.98589	Urocortin	Protein Coding	P55089	48	GC02M027308	https://www.genecards.org/cgi-bin/carddisp.pl?gene=UCN
CLMP	4.97975	CXADR Like Membrane Protein	Protein Coding	Q9H6B4	54	GC11M123069	https://www.genecards.org/cgi-bin/carddisp.pl?gene=CLMP
TIMP2	4.97548	TIMP Metallopeptidase Inhibitor 2	Protein Coding	P16035	54	GC17M078852	https://www.genecards.org/cgi-bin/carddisp.pl?gene=TIMP2
PLIN2	4.97039	Perilipin 2	Protein Coding	Q99541	54	GC09M019319	https://www.genecards.org/cgi-bin/carddisp.pl?gene=PLIN2
FOXA2	4.96332	Forkhead Box A2	Protein Coding	Q9Y261	60	GC20M022581	https://www.genecards.org/cgi-bin/carddisp.pl?gene=FOXA2
IKBKB	4.95464	Inhibitor Of Nuclear Factor Kappa B Kinase Subunit Beta	Protein Coding	O14920	67	GC08P042271	https://www.genecards.org/cgi-bin/carddisp.pl?gene=IKBKB
SCG5	4.95118	Secretogranin V	Protein Coding	P05408	51	GC15P032641	https://www.genecards.org/cgi-bin/carddisp.pl?gene=SCG5
IL33	4.94494	Interleukin 33	Protein Coding	O95760	53	GC09P010645	https://www.genecards.org/cgi-bin/carddisp.pl?gene=IL33
MIR191	4.9444	MicroRNA 191	RNA Gene		30	GC03M054742	https://www.genecards.org/cgi-bin/carddisp.pl?gene=MIR191
TM6SF2	4.94243	Transmembrane 6 Superfamily Member 2	Protein Coding	Q9BZW4	41	GC19M019264	https://www.genecards.org/cgi-bin/carddisp.pl?gene=TM6SF2
KLF11	4.94234	KLF Transcription Factor 11	Protein Coding	O14901	48	GC02P010626	https://www.genecards.org/cgi-bin/carddisp.pl?gene=KLF11
FABP1	4.92825	Fatty Acid Binding Protein 1	Protein Coding	P07148	55	GC02M088122	https://www.genecards.org/cgi-bin/carddisp.pl?gene=FABP1
MIR210	4.91474	MicroRNA 210	RNA Gene		30	GC11M015053	https://www.genecards.org/cgi-bin/carddisp.pl?gene=MIR210
PROKR2	4.91469	Prokineticin Receptor 2	Protein Coding	Q8NFJ6	53	GC20M010692	https://www.genecards.org/cgi-bin/carddisp.pl?gene=PROKR2
ADNP	4.91322	Activity Dependent Neuroprotector Homeobox	Protein Coding	Q9H2P0	55	GC20M050888	https://www.genecards.org/cgi-bin/carddisp.pl?gene=ADNP
CFAP410	4.8995	Cilia And Flagella Associated Protein 410	Protein Coding	O43822	45	GC21M054917	https://www.genecards.org/cgi-bin/carddisp.pl?gene=CFAP410
MIR532	4.88705	MicroRNA 532	RNA Gene		25	GC0XP060936	https://www.genecards.org/cgi-bin/carddisp.pl?gene=MIR532
MIR32	4.8839	MicroRNA 32	RNA Gene		31	GC09M109046	https://www.genecards.org/cgi-bin/carddisp.pl?gene=MIR32
MIR181C	4.88204	MicroRNA 181c	RNA Gene		28	GC19P151979	https://www.genecards.org/cgi-bin/carddisp.pl?gene=MIR181C
F2R	4.87676	Coagulation Factor II Thrombin Receptor	Protein Coding	P25116	58	GC05P076716	https://www.genecards.org/cgi-bin/carddisp.pl?gene=F2R
UBL5	4.87449	Ubiquitin Like 5	Protein Coding	Q9BZL1	48	GC19P009827	https://www.genecards.org/cgi-bin/carddisp.pl?gene=UBL5
OLR1	4.87025	Oxidized Low Density Lipoprotein Receptor 1	Protein Coding	P78380	56	GC12M035795	https://www.genecards.org/cgi-bin/carddisp.pl?gene=OLR1
INSL3	4.86531	Insulin Like 3	Protein Coding	P51460	52	GC19M017816	https://www.genecards.org/cgi-bin/carddisp.pl?gene=INSL3
COMP	4.86065	Cartilage Oligomeric Matrix Protein	Protein Coding	P49747	60	GC19M108410	https://www.genecards.org/cgi-bin/carddisp.pl?gene=COMP
MIR93	4.85951	MicroRNA 93	RNA Gene		30	GC07M106714	https://www.genecards.org/cgi-bin/carddisp.pl?gene=MIR93
ADRA2B	4.85735	Adrenoceptor Alpha 2B	Protein Coding	P18089	56	GC02M096112	https://www.genecards.org/cgi-bin/carddisp.pl?gene=ADRA2B
KCNQ1OT1	4.84775	KCNQ1 Opposite Strand/Antisense Transcript 1	RNA Gene		35	GC11M015143	https://www.genecards.org/cgi-bin/carddisp.pl?gene=KCNQ1OT1
MAPK3	4.84482	Mitogen-Activated Protein Kinase 3	Protein Coding	P27361	62	GC16M051076	https://www.genecards.org/cgi-bin/carddisp.pl?gene=MAPK3
SLC27A1	4.84127	Solute Carrier Family 27 Member 1	Protein Coding	Q6PCB7	51	GC19P152087	https://www.genecards.org/cgi-bin/carddisp.pl?gene=SLC27A1
MGAM	4.83431	Maltase-Glucoamylase	Protein Coding	O43451	57	GC07P167658	https://www.genecards.org/cgi-bin/carddisp.pl?gene=MGAM
LTF	4.82887	Lactotransferrin	Protein Coding	P02788	58	GC03M046435	https://www.genecards.org/cgi-bin/carddisp.pl?gene=LTF
MIRLET7A1	4.82569	MicroRNA Let-7a-1	RNA Gene		31	GC09P094175	https://www.genecards.org/cgi-bin/carddisp.pl?gene=MIRLET7A1
LRP1	4.81922	LDL Receptor Related Protein 1	Protein Coding	Q07954	61	GC12P057128	https://www.genecards.org/cgi-bin/carddisp.pl?gene=LRP1
MC5R	4.81857	Melanocortin 5 Receptor	Protein Coding	P33032	54	GC18P013824	https://www.genecards.org/cgi-bin/carddisp.pl?gene=MC5R
PCSK2	4.81502	Proprotein Convertase Subtilisin/Kexin Type 2	Protein Coding	P16519	57	GC20P017226	https://www.genecards.org/cgi-bin/carddisp.pl?gene=PCSK2
CD44	4.80451	CD44 Molecule (IN Blood Group)	Protein Coding	P16070	61	GC11P035139	https://www.genecards.org/cgi-bin/carddisp.pl?gene=CD44
CREB1	4.79509	CAMP Responsive Element Binding Protein 1	Protein Coding	P16220	62	GC02P207529	https://www.genecards.org/cgi-bin/carddisp.pl?gene=CREB1
SIRT2	4.78264	Sirtuin 2	Protein Coding	Q8IXJ6	60	GC19M038878	https://www.genecards.org/cgi-bin/carddisp.pl?gene=SIRT2
USP48	4.78043	Ubiquitin Specific Peptidase 48	Protein Coding	Q86UV5	51	GC01M021678	https://www.genecards.org/cgi-bin/carddisp.pl?gene=USP48
CA2	4.77914	Carbonic Anhydrase 2	Protein Coding	P00918	64	GC08P085463	https://www.genecards.org/cgi-bin/carddisp.pl?gene=CA2
GFRAL	4.77671	GDNF Family Receptor Alpha Like	Protein Coding	Q6UXV0	40	GC06P182196	https://www.genecards.org/cgi-bin/carddisp.pl?gene=GFRAL
TSC2	4.77659	TSC Complex Subunit 2	Protein Coding	P49815	64	GC16P120169	https://www.genecards.org/cgi-bin/carddisp.pl?gene=TSC2
FGF2	4.76904	Fibroblast Growth Factor 2	Protein Coding	P09038	59	GC04P122826	https://www.genecards.org/cgi-bin/carddisp.pl?gene=FGF2
APC	4.7654	APC Regulator Of WNT Signaling Pathway	Protein Coding	P25054	62	GC05P112707	https://www.genecards.org/cgi-bin/carddisp.pl?gene=APC
DYNC2H1	4.75826	Dynein Cytoplasmic 2 Heavy Chain 1	Protein Coding	Q8NCM8	52	GC11P103109	https://www.genecards.org/cgi-bin/carddisp.pl?gene=DYNC2H1
ISL1	4.75721	ISL LIM Homeobox 1	Protein Coding	P61371	57	GC05P051383	https://www.genecards.org/cgi-bin/carddisp.pl?gene=ISL1
NCOA3	4.75636	Nuclear Receptor Coactivator 3	Protein Coding	Q9Y6Q9	60	GC20P047501	https://www.genecards.org/cgi-bin/carddisp.pl?gene=NCOA3
CYBB	4.75196	Cytochrome B-245 Beta Chain	Protein Coding	P04839	61	GC0XP037780	https://www.genecards.org/cgi-bin/carddisp.pl?gene=CYBB
NPR1	4.74963	Natriuretic Peptide Receptor 1	Protein Coding	P16066	58	GC01P176657	https://www.genecards.org/cgi-bin/carddisp.pl?gene=NPR1
MIR106A	4.74853	MicroRNA 106a	RNA Gene		27	GC0XM135412	https://www.genecards.org/cgi-bin/carddisp.pl?gene=MIR106A
MIR130A	4.74456	MicroRNA 130a	RNA Gene		30	GC11P057641	https://www.genecards.org/cgi-bin/carddisp.pl?gene=MIR130A
MIR199A1	4.72877	MicroRNA 199a-1	RNA Gene		29	GC19M010817	https://www.genecards.org/cgi-bin/carddisp.pl?gene=MIR199A1
S100A9	4.72441	S100 Calcium Binding Protein A9	Protein Coding	P06702	56	GC01P153357	https://www.genecards.org/cgi-bin/carddisp.pl?gene=S100A9
MIR15B	4.72279	MicroRNA 15b	RNA Gene		28	GC03P160404	https://www.genecards.org/cgi-bin/carddisp.pl?gene=MIR15B
AIP	4.71872	AHR Interacting HSP90 Co-Chaperone	Protein Coding	O00170	56	GC11P067468	https://www.genecards.org/cgi-bin/carddisp.pl?gene=AIP
SPX	4.71138	Spexin Hormone	Protein Coding	Q9BT56	41	GC12P021526	https://www.genecards.org/cgi-bin/carddisp.pl?gene=SPX
STX1A	4.70476	Syntaxin 1A	Protein Coding	Q16623	60	GC07M080956	https://www.genecards.org/cgi-bin/carddisp.pl?gene=STX1A
THRA	4.7012	Thyroid Hormone Receptor Alpha	Protein Coding	P10827	61	GC17P040058	https://www.genecards.org/cgi-bin/carddisp.pl?gene=THRA
CCR3	4.69904	C-C Motif Chemokine Receptor 3	Protein Coding	P51677	59	GC03P064845	https://www.genecards.org/cgi-bin/carddisp.pl?gene=CCR3
PHF21A	4.69063	PHD Finger Protein 21A	Protein Coding	Q96BD5	54	GC11M139431	https://www.genecards.org/cgi-bin/carddisp.pl?gene=PHF21A
FGF9	4.68468	Fibroblast Growth Factor 9	Protein Coding	P31371	57	GC13P021671	https://www.genecards.org/cgi-bin/carddisp.pl?gene=FGF9
TBX1	4.68229	T-Box Transcription Factor 1	Protein Coding	O43435	54	GC22P091527	https://www.genecards.org/cgi-bin/carddisp.pl?gene=TBX1
MIR483	4.68005	MicroRNA 483	RNA Gene		30	GC11M015126	https://www.genecards.org/cgi-bin/carddisp.pl?gene=MIR483
AZGP1	4.67977	Alpha-2-Glycoprotein 1, Zinc-Binding	Protein Coding	P25311	55	GC07M106710	https://www.genecards.org/cgi-bin/carddisp.pl?gene=AZGP1
PIK3C3	4.67535	Phosphatidylinositol 3-Kinase Catalytic Subunit Type 3	Protein Coding	Q8NEB9	61	GC18P041955	https://www.genecards.org/cgi-bin/carddisp.pl?gene=PIK3C3
PRKACB	4.67313	Protein Kinase CAMP-Activated Catalytic Subunit Beta	Protein Coding	P22694	61	GC01P084078	https://www.genecards.org/cgi-bin/carddisp.pl?gene=PRKACB
ATG7	4.67308	Autophagy Related 7	Protein Coding	O95352	55	GC03P027034	https://www.genecards.org/cgi-bin/carddisp.pl?gene=ATG7
CSH1	4.67036	Chorionic Somatomammotropin Hormone 1	Protein Coding	P0DML2	48	GC17M063894	https://www.genecards.org/cgi-bin/carddisp.pl?gene=CSH1
MIR30E	4.66917	MicroRNA 30e	RNA Gene		31	GC01P040754	https://www.genecards.org/cgi-bin/carddisp.pl?gene=MIR30E
MGLL	4.66626	Monoglyceride Lipase	Protein Coding	Q99685	57	GC03M127689	https://www.genecards.org/cgi-bin/carddisp.pl?gene=MGLL
KDM1A	4.66508	Lysine Demethylase 1A	Protein Coding	O60341	61	GC01P023019	https://www.genecards.org/cgi-bin/carddisp.pl?gene=KDM1A
APLNR	4.6649	Apelin Receptor	Protein Coding	P35414	57	GC11M057233	https://www.genecards.org/cgi-bin/carddisp.pl?gene=APLNR
TP53INP2	4.6565	Tumor Protein P53 Inducible Nuclear Protein 2	Protein Coding	Q8IXH6	37	GC20P034704	https://www.genecards.org/cgi-bin/carddisp.pl?gene=TP53INP2
MMP13	4.65505	Matrix Metallopeptidase 13	Protein Coding	P45452	62	GC11M102942	https://www.genecards.org/cgi-bin/carddisp.pl?gene=MMP13
CRHR2	4.65479	Corticotropin Releasing Hormone Receptor 2	Protein Coding	Q13324	55	GC07M030651	https://www.genecards.org/cgi-bin/carddisp.pl?gene=CRHR2
MIR144	4.64475	MicroRNA 144	RNA Gene		26	GC17M096703	https://www.genecards.org/cgi-bin/carddisp.pl?gene=MIR144
IL6ST	4.64197	Interleukin 6 Cytokine Family Signal Transducer	Protein Coding	P40189	63	GC05M055935	https://www.genecards.org/cgi-bin/carddisp.pl?gene=IL6ST
BCL2	4.63423	BCL2 Apoptosis Regulator	Protein Coding	P10415	64	GC18M063123	https://www.genecards.org/cgi-bin/carddisp.pl?gene=BCL2
CAPN5	4.62108	Calpain 5	Protein Coding	O15484	56	GC11P077066	https://www.genecards.org/cgi-bin/carddisp.pl?gene=CAPN5
KISS1R	4.61866	KISS1 Receptor	Protein Coding	Q969F8	57	GC19P000917	https://www.genecards.org/cgi-bin/carddisp.pl?gene=KISS1R
MEN1	4.61797	Menin 1	Protein Coding	O00255	59	GC11M064803	https://www.genecards.org/cgi-bin/carddisp.pl?gene=MEN1
SELL	4.61245	Selectin L	Protein Coding	P14151	56	GC01M169690	https://www.genecards.org/cgi-bin/carddisp.pl?gene=SELL
DYNC2I1	4.60762	Dynein 2 Intermediate Chain 1	Protein Coding	Q8WVS4	47	GC07P158839	https://www.genecards.org/cgi-bin/carddisp.pl?gene=DYNC2I1
EIF2AK3	4.60757	Eukaryotic Translation Initiation Factor 2 Alpha Kinase 3	Protein Coding	Q9NZJ5	63	GC02M088556	https://www.genecards.org/cgi-bin/carddisp.pl?gene=EIF2AK3
FABP3	4.60198	Fatty Acid Binding Protein 3	Protein Coding	P05413	57	GC01M034928	https://www.genecards.org/cgi-bin/carddisp.pl?gene=FABP3
LOC126806252	4.60062	BRD4-Independent Group 4 Enhancer GRCh37_chr2:73828496-73829695	Functional Element		8	GC02P073601	https://www.genecards.org/cgi-bin/carddisp.pl?gene=LOC126806252
PCSK1N	4.59163	Proprotein Convertase Subtilisin/Kexin Type 1 Inhibitor	Protein Coding	Q9UHG2	46	GC0XM048831	https://www.genecards.org/cgi-bin/carddisp.pl?gene=PCSK1N
CCL4	4.58708	C-C Motif Chemokine Ligand 4	Protein Coding	P13236	52	GC17P036103	https://www.genecards.org/cgi-bin/carddisp.pl?gene=CCL4
OTOP1	4.58667	Otopetrin 1	Protein Coding	Q7RTM1	40	GC04M006401	https://www.genecards.org/cgi-bin/carddisp.pl?gene=OTOP1
ACSM3	4.58302	Acyl-CoA Synthetase Medium Chain Family Member 3	Protein Coding	Q53FZ2	50	GC16P020610	https://www.genecards.org/cgi-bin/carddisp.pl?gene=ACSM3
IL2	4.58082	Interleukin 2	Protein Coding	P60568	58	GC04M122451	https://www.genecards.org/cgi-bin/carddisp.pl?gene=IL2
SREBF2	4.58	Sterol Regulatory Element Binding Transcription Factor 2	Protein Coding	Q12772	55	GC22P041833	https://www.genecards.org/cgi-bin/carddisp.pl?gene=SREBF2
ARID1A	4.57354	AT-Rich Interaction Domain 1A	Protein Coding	O14497	58	GC01P026693	https://www.genecards.org/cgi-bin/carddisp.pl?gene=ARID1A
TUG1	4.57303	Taurine Up-Regulated 1	Protein Coding	A0A6I8PU40	34	GC22P030969	https://www.genecards.org/cgi-bin/carddisp.pl?gene=TUG1
KLB	4.57186	Klotho Beta	Protein Coding	Q86Z14	53	GC04P039869	https://www.genecards.org/cgi-bin/carddisp.pl?gene=KLB
GALR1	4.57098	Galanin Receptor 1	Protein Coding	P47211	54	GC18P077825	https://www.genecards.org/cgi-bin/carddisp.pl?gene=GALR1
CSN1S1	4.56665	Casein Alpha S1	Protein Coding	P47710	50	GC04P070102	https://www.genecards.org/cgi-bin/carddisp.pl?gene=CSN1S1
MIR95	4.55993	MicroRNA 95	RNA Gene		27	GC04M008029	https://www.genecards.org/cgi-bin/carddisp.pl?gene=MIR95
MIR23B	4.55389	MicroRNA 23b	RNA Gene		29	GC09P095085	https://www.genecards.org/cgi-bin/carddisp.pl?gene=MIR23B
DEAF1	4.55299	DEAF1 Transcription Factor	Protein Coding	O75398	52	GC11M000644	https://www.genecards.org/cgi-bin/carddisp.pl?gene=DEAF1
PVT1	4.54889	Pvt1 Oncogene	RNA Gene		33	GC08P128394	https://www.genecards.org/cgi-bin/carddisp.pl?gene=PVT1
MIR30A	4.54349	MicroRNA 30a	RNA Gene		28	GC06M071403	https://www.genecards.org/cgi-bin/carddisp.pl?gene=MIR30A
NPHP3	4.53838	Nephrocystin 3	Protein Coding	Q7Z494	51	GC03M132683	https://www.genecards.org/cgi-bin/carddisp.pl?gene=NPHP3
MIR193A	4.53216	MicroRNA 193a	RNA Gene		28	GC17P031559	https://www.genecards.org/cgi-bin/carddisp.pl?gene=MIR193A
FABP12	4.52845	Fatty Acid Binding Protein 12	Protein Coding	A6NFH5	44	GC08M081524	https://www.genecards.org/cgi-bin/carddisp.pl?gene=FABP12
RPTOR	4.52299	Regulatory Associated Protein Of MTOR Complex 1	Protein Coding	Q8N122	57	GC17P080544	https://www.genecards.org/cgi-bin/carddisp.pl?gene=RPTOR
ACAN	4.51633	Aggrecan	Protein Coding	P16112	60	GC15P193892	https://www.genecards.org/cgi-bin/carddisp.pl?gene=ACAN
SMAD4	4.5139	SMAD Family Member 4	Protein Coding	Q13485	65	GC18P051028	https://www.genecards.org/cgi-bin/carddisp.pl?gene=SMAD4
INVS	4.51211	Inversin	Protein Coding	Q9Y283	57	GC09P100099	https://www.genecards.org/cgi-bin/carddisp.pl?gene=INVS
MIR133A1	4.51184	MicroRNA 133a-1	RNA Gene		25	GC18M038257	https://www.genecards.org/cgi-bin/carddisp.pl?gene=MIR133A1
CKM	4.51087	Creatine Kinase, M-Type	Protein Coding	P06732	58	GC19M045306	https://www.genecards.org/cgi-bin/carddisp.pl?gene=CKM
FGF8	4.50841	Fibroblast Growth Factor 8	Protein Coding	P55075	61	GC10M101770	https://www.genecards.org/cgi-bin/carddisp.pl?gene=FGF8
TRA-TGC7-1	4.50698	TRNA-Ala (Anticodon TGC) 7-1	RNA Gene		14	GC06M106311	https://www.genecards.org/cgi-bin/carddisp.pl?gene=TRA-TGC7-1
GATA3	4.50259	GATA Binding Protein 3	Protein Coding	P23771	63	GC10P008045	https://www.genecards.org/cgi-bin/carddisp.pl?gene=GATA3
CTNNBL1	4.50069	Catenin Beta Like 1	Protein Coding	Q8WYA6	50	GC20P053374	https://www.genecards.org/cgi-bin/carddisp.pl?gene=CTNNBL1
EHMT1	4.49492	Euchromatic Histone Lysine Methyltransferase 1	Protein Coding	Q9H9B1	58	GC09P137618	https://www.genecards.org/cgi-bin/carddisp.pl?gene=EHMT1
MGAT1	4.49293	Alpha-1,3-Mannosyl-Glycoprotein 2-Beta-N-Acetylglucosaminyltransferase	Protein Coding	P26572	54	GC05M183425	https://www.genecards.org/cgi-bin/carddisp.pl?gene=MGAT1
HCRTR2	4.48629	Hypocretin Receptor 2	Protein Coding	O43614	57	GC06P055106	https://www.genecards.org/cgi-bin/carddisp.pl?gene=HCRTR2
CC2D2A	4.48421	Coiled-Coil And C2 Domain Containing 2A	Protein Coding	Q9P2K1	52	GC04P030056	https://www.genecards.org/cgi-bin/carddisp.pl?gene=CC2D2A
ATF6	4.47854	Activating Transcription Factor 6	Protein Coding	P18850	61	GC01P161766	https://www.genecards.org/cgi-bin/carddisp.pl?gene=ATF6
NRF1	4.47457	Nuclear Respiratory Factor 1	Protein Coding	Q16656	57	GC07P129611	https://www.genecards.org/cgi-bin/carddisp.pl?gene=NRF1
CRY2	4.46711	Cryptochrome Circadian Regulator 2	Protein Coding	Q49AN0	52	GC11P049035	https://www.genecards.org/cgi-bin/carddisp.pl?gene=CRY2
TMEM231	4.46665	Transmembrane Protein 231	Protein Coding	Q9H6L2	49	GC16M075536	https://www.genecards.org/cgi-bin/carddisp.pl?gene=TMEM231
NOTCH1	4.46258	Notch Receptor 1	Protein Coding	P46531	66	GC09M139264	https://www.genecards.org/cgi-bin/carddisp.pl?gene=NOTCH1
IL5	4.45913	Interleukin 5	Protein Coding	P05113	58	GC05M132541	https://www.genecards.org/cgi-bin/carddisp.pl?gene=IL5
HDAC9	4.45764	Histone Deacetylase 9	Protein Coding	Q9UKV0	63	GC07P018086	https://www.genecards.org/cgi-bin/carddisp.pl?gene=HDAC9
IL13	4.45581	Interleukin 13	Protein Coding	P35225	57	GC05P132656	https://www.genecards.org/cgi-bin/carddisp.pl?gene=IL13
MIR423	4.45167	MicroRNA 423	RNA Gene		27	GC17P030117	https://www.genecards.org/cgi-bin/carddisp.pl?gene=MIR423
MIR486-1	4.44955	MicroRNA 486-1	RNA Gene		28	GC08M041660	https://www.genecards.org/cgi-bin/carddisp.pl?gene=MIR486-1
ACSL1	4.44749	Acyl-CoA Synthetase Long Chain Family Member 1	Protein Coding	P33121	59	GC04M184755	https://www.genecards.org/cgi-bin/carddisp.pl?gene=ACSL1
F3	4.44575	Coagulation Factor III, Tissue Factor	Protein Coding	P13726	58	GC01M095040	https://www.genecards.org/cgi-bin/carddisp.pl?gene=F3
ATP6V0D1-DT	4.4454	ATP6V0D1 Divergent Transcript	RNA Gene		12	GC16P121877	https://www.genecards.org/cgi-bin/carddisp.pl?gene=ATP6V0D1-DT
AHR	4.4431	Aryl Hydrocarbon Receptor	Protein Coding	P35869	61	GC07P016916	https://www.genecards.org/cgi-bin/carddisp.pl?gene=AHR
FOS	4.43991	Fos Proto-Oncogene, AP-1 Transcription Factor Subunit	Protein Coding	P01100	64	GC14P075278	https://www.genecards.org/cgi-bin/carddisp.pl?gene=FOS
ERN1	4.43545	Endoplasmic Reticulum To Nucleus Signaling 1	Protein Coding	O75460	60	GC17M064039	https://www.genecards.org/cgi-bin/carddisp.pl?gene=ERN1
SOAT1	4.435	Sterol O-Acyltransferase 1	Protein Coding	P35610	56	GC01P179320	https://www.genecards.org/cgi-bin/carddisp.pl?gene=SOAT1
TXNIP	4.435	Thioredoxin Interacting Protein	Protein Coding	Q9H3M7	52	GC01M145992	https://www.genecards.org/cgi-bin/carddisp.pl?gene=TXNIP
MIR151A	4.43329	MicroRNA 151a	RNA Gene		28	GC08M141050	https://www.genecards.org/cgi-bin/carddisp.pl?gene=MIR151A
CDKN2B	4.43012	Cyclin Dependent Kinase Inhibitor 2B	Protein Coding	P42772	59	GC09M022002	https://www.genecards.org/cgi-bin/carddisp.pl?gene=CDKN2B
NPC1L1	4.42838	NPC1 Like Intracellular Cholesterol Transporter 1	Protein Coding	Q9UHC9	56	GC07M044512	https://www.genecards.org/cgi-bin/carddisp.pl?gene=NPC1L1
MIR128-1	4.42393	MicroRNA 128-1	RNA Gene		27	GC02P135665	https://www.genecards.org/cgi-bin/carddisp.pl?gene=MIR128-1
SLC9A1	4.41792	Solute Carrier Family 9 Member A1	Protein Coding	P19634	63	GC01M034801	https://www.genecards.org/cgi-bin/carddisp.pl?gene=SLC9A1
FLCN	4.41699	Folliculin	Protein Coding	Q8NFG4	55	GC17M017212	https://www.genecards.org/cgi-bin/carddisp.pl?gene=FLCN
CD274	4.41665	CD274 Molecule	Protein Coding	Q9NZQ7	58	GC09P005450	https://www.genecards.org/cgi-bin/carddisp.pl?gene=CD274
HTR1A	4.41445	5-Hydroxytryptamine Receptor 1A	Protein Coding	P08908	59	GC05M063960	https://www.genecards.org/cgi-bin/carddisp.pl?gene=HTR1A
CASP3	4.40397	Caspase 3	Protein Coding	P42574	62	GC04M184627	https://www.genecards.org/cgi-bin/carddisp.pl?gene=CASP3
MBOAT7	4.39617	Membrane Bound Acylglycerophosphatidylinositol O-Acyltransferase MBOAT7	Protein Coding	Q96N66	51	GC19M054173	https://www.genecards.org/cgi-bin/carddisp.pl?gene=MBOAT7
MBOAT4	4.39604	Membrane Bound Ghrelin O-Acyltransferase MBOAT4	Protein Coding	Q96T53	39	GC08M030131	https://www.genecards.org/cgi-bin/carddisp.pl?gene=MBOAT4
MIR103A1	4.39515	MicroRNA 103a-1	RNA Gene		27	GC05M168560	https://www.genecards.org/cgi-bin/carddisp.pl?gene=MIR103A1
ACLY	4.39176	ATP Citrate Lyase	Protein Coding	P53396	59	GC17M041866	https://www.genecards.org/cgi-bin/carddisp.pl?gene=ACLY
LOC129935068	4.39171	ATAC-STARR-Seq Lymphoblastoid Active Region 16738	Functional Element		7	GC02P169501	https://www.genecards.org/cgi-bin/carddisp.pl?gene=LOC129935068
MAOB	4.39093	Monoamine Oxidase B	Protein Coding	P27338	57	GC0XM043766	https://www.genecards.org/cgi-bin/carddisp.pl?gene=MAOB
RTL1	4.38859	Retrotransposon Gag Like 1	Protein Coding	A6NKG5	41	GC14M124324	https://www.genecards.org/cgi-bin/carddisp.pl?gene=RTL1
CXCL1	4.38412	C-X-C Motif Chemokine Ligand 1	Protein Coding	P09341	56	GC04P073869	https://www.genecards.org/cgi-bin/carddisp.pl?gene=CXCL1
NOX4	4.38263	NADPH Oxidase 4	Protein Coding	Q9NPH5	55	GC11M089324	https://www.genecards.org/cgi-bin/carddisp.pl?gene=NOX4
TFAP2B	4.38235	Transcription Factor AP-2 Beta	Protein Coding	Q92481	57	GC06P182131	https://www.genecards.org/cgi-bin/carddisp.pl?gene=TFAP2B
MIR92A1	4.37992	MicroRNA 92a-1	RNA Gene		28	GC13P091746	https://www.genecards.org/cgi-bin/carddisp.pl?gene=MIR92A1
PKD1	4.37937	Polycystin 1, Transient Receptor Potential Channel Interacting	Protein Coding	P98161	58	GC16M049832	https://www.genecards.org/cgi-bin/carddisp.pl?gene=PKD1
APPL1	4.37927	Adaptor Protein, Phosphotyrosine Interacting With PH Domain And Leucine Zipper 1	Protein Coding	Q9UKG1	58	GC03P057227	https://www.genecards.org/cgi-bin/carddisp.pl?gene=APPL1
SETD2	4.37656	SET Domain Containing 2, Histone Lysine Methyltransferase	Protein Coding	Q9BYW2	60	GC03M047033	https://www.genecards.org/cgi-bin/carddisp.pl?gene=SETD2
IQCB1	4.37529	IQ Motif Containing B1	Protein Coding	Q15051	54	GC03M121769	https://www.genecards.org/cgi-bin/carddisp.pl?gene=IQCB1
NEK8	4.37529	NIMA Related Kinase 8	Protein Coding	Q86SG6	52	GC17P028725	https://www.genecards.org/cgi-bin/carddisp.pl?gene=NEK8
CDC123	4.37234	Cell Division Cycle 123	Protein Coding	O75794	49	GC10P012195	https://www.genecards.org/cgi-bin/carddisp.pl?gene=CDC123
AVPR2	4.36849	Arginine Vasopressin Receptor 2	Protein Coding	P30518	60	GC0XP153902	https://www.genecards.org/cgi-bin/carddisp.pl?gene=AVPR2
UCN2	4.36824	Urocortin 2	Protein Coding	Q96RP3	40	GC03M048561	https://www.genecards.org/cgi-bin/carddisp.pl?gene=UCN2
FSHR	4.3653	Follicle Stimulating Hormone Receptor	Protein Coding	P23945	60	GC02M048962	https://www.genecards.org/cgi-bin/carddisp.pl?gene=FSHR
SMAD3	4.36284	SMAD Family Member 3	Protein Coding	P84022	66	GC15P067063	https://www.genecards.org/cgi-bin/carddisp.pl?gene=SMAD3
DYNC2LI1	4.36146	Dynein Cytoplasmic 2 Light Intermediate Chain 1	Protein Coding	Q8TCX1	51	GC02P045313	https://www.genecards.org/cgi-bin/carddisp.pl?gene=DYNC2LI1
CDKN3	4.35901	Cyclin Dependent Kinase Inhibitor 3	Protein Coding	Q16667	54	GC14P058243	https://www.genecards.org/cgi-bin/carddisp.pl?gene=CDKN3
MIR130B	4.34948	MicroRNA 130b	RNA Gene		28	GC22P096300	https://www.genecards.org/cgi-bin/carddisp.pl?gene=MIR130B
NOS1	4.3482	Nitric Oxide Synthase 1	Protein Coding	P29475	62	GC12M117208	https://www.genecards.org/cgi-bin/carddisp.pl?gene=NOS1
FGF10	4.34197	Fibroblast Growth Factor 10	Protein Coding	O15520	60	GC05M045229	https://www.genecards.org/cgi-bin/carddisp.pl?gene=FGF10
PDGFRA	4.3414	Platelet Derived Growth Factor Receptor Alpha	Protein Coding	P16234	66	GC04P054229	https://www.genecards.org/cgi-bin/carddisp.pl?gene=PDGFRA
IFT80	4.33713	Intraflagellar Transport 80	Protein Coding	Q9P2H3	50	GC03M160256	https://www.genecards.org/cgi-bin/carddisp.pl?gene=IFT80
BAIAP2L1	4.33319	BAR/IMD Domain Containing Adaptor Protein 2 Like 1	Protein Coding	Q9UHR4	50	GC07M098322	https://www.genecards.org/cgi-bin/carddisp.pl?gene=BAIAP2L1
MIR193B	4.3311	MicroRNA 193b	RNA Gene		29	GC16P120415	https://www.genecards.org/cgi-bin/carddisp.pl?gene=MIR193B
IFT81	4.32531	Intraflagellar Transport 81	Protein Coding	Q8WYA0	52	GC12P110124	https://www.genecards.org/cgi-bin/carddisp.pl?gene=IFT81
WDR35	4.32161	WD Repeat Domain 35	Protein Coding	Q9P2L0	52	GC02M019910	https://www.genecards.org/cgi-bin/carddisp.pl?gene=WDR35
LIF	4.31964	LIF Interleukin 6 Family Cytokine	Protein Coding	P15018	56	GC22M030240	https://www.genecards.org/cgi-bin/carddisp.pl?gene=LIF
NPHS2	4.31508	NPHS2 Stomatin Family Member, Podocin	Protein Coding	Q9NP85	54	GC01M179554	https://www.genecards.org/cgi-bin/carddisp.pl?gene=NPHS2
PTX3	4.29826	Pentraxin 3	Protein Coding	P26022	55	GC03P157436	https://www.genecards.org/cgi-bin/carddisp.pl?gene=PTX3
PTH1R	4.29681	Parathyroid Hormone 1 Receptor	Protein Coding	Q03431	62	GC03P046877	https://www.genecards.org/cgi-bin/carddisp.pl?gene=PTH1R
BCDIN3D	4.2967	BCDIN3 Domain Containing RNA Methyltransferase	Protein Coding	Q7Z5W3	45	GC12M052334	https://www.genecards.org/cgi-bin/carddisp.pl?gene=BCDIN3D
SFTPD	4.29646	Surfactant Protein D	Protein Coding	P35247	57	GC10M079937	https://www.genecards.org/cgi-bin/carddisp.pl?gene=SFTPD
CRY1	4.2959	Cryptochrome Circadian Regulator 1	Protein Coding	Q16526	57	GC12M106991	https://www.genecards.org/cgi-bin/carddisp.pl?gene=CRY1
FAT1	4.29084	FAT Atypical Cadherin 1	Protein Coding	Q14517	52	GC04M186587	https://www.genecards.org/cgi-bin/carddisp.pl?gene=FAT1
NR1D1	4.28822	Nuclear Receptor Subfamily 1 Group D Member 1	Protein Coding	P20393	60	GC17M040092	https://www.genecards.org/cgi-bin/carddisp.pl?gene=NR1D1
PDE8B	4.2878	Phosphodiesterase 8B	Protein Coding	O95263	58	GC05P082954	https://www.genecards.org/cgi-bin/carddisp.pl?gene=PDE8B
CYP2A6	4.28742	Cytochrome P450 Family 2 Subfamily A Member 6	Protein Coding	P11509	58	GC19M040843	https://www.genecards.org/cgi-bin/carddisp.pl?gene=CYP2A6
IGF2R	4.27772	Insulin Like Growth Factor 2 Receptor	Protein Coding	P11717	60	GC06P159969	https://www.genecards.org/cgi-bin/carddisp.pl?gene=IGF2R
SLC34A1	4.27628	Solute Carrier Family 34 Member 1	Protein Coding	Q06495	57	GC05P190362	https://www.genecards.org/cgi-bin/carddisp.pl?gene=SLC34A1
CDK4	4.27134	Cyclin Dependent Kinase 4	Protein Coding	P11802	67	GC12M060483	https://www.genecards.org/cgi-bin/carddisp.pl?gene=CDK4
TFRC	4.2713	Transferrin Receptor	Protein Coding	P02786	64	GC03M196703	https://www.genecards.org/cgi-bin/carddisp.pl?gene=TFRC
PRKG1	4.27065	Protein Kinase CGMP-Dependent 1	Protein Coding	Q13976	63	GC10P052996	https://www.genecards.org/cgi-bin/carddisp.pl?gene=PRKG1
ADCY10	4.26665	Adenylate Cyclase 10	Protein Coding	Q96PN6	56	GC01M167809	https://www.genecards.org/cgi-bin/carddisp.pl?gene=ADCY10
CEBPD	4.26468	CCAAT Enhancer Binding Protein Delta	Protein Coding	P49716	52	GC08M047765	https://www.genecards.org/cgi-bin/carddisp.pl?gene=CEBPD
PRLHR	4.24965	Prolactin Releasing Hormone Receptor	Protein Coding	P49683	48	GC10M118590	https://www.genecards.org/cgi-bin/carddisp.pl?gene=PRLHR
LOC122094844	4.24751	Sharpr-MPRA Regulatory Region 5730	Functional Element		2	GC01P078826	https://www.genecards.org/cgi-bin/carddisp.pl?gene=LOC122094844
MIR452	4.24524	MicroRNA 452	RNA Gene		25	GC0XM151959	https://www.genecards.org/cgi-bin/carddisp.pl?gene=MIR452
CYP1A2	4.24372	Cytochrome P450 Family 1 Subfamily A Member 2	Protein Coding	P05177	58	GC15P074748	https://www.genecards.org/cgi-bin/carddisp.pl?gene=CYP1A2
STAT1	4.23744	Signal Transducer And Activator Of Transcription 1	Protein Coding	P42224	65	GC02M190908	https://www.genecards.org/cgi-bin/carddisp.pl?gene=STAT1
GPBAR1	4.23195	G Protein-Coupled Bile Acid Receptor 1	Protein Coding	Q8TDU6	52	GC02P218259	https://www.genecards.org/cgi-bin/carddisp.pl?gene=GPBAR1
FOXO3	4.2307	Forkhead Box O3	Protein Coding	O43524	60	GC06P108559	https://www.genecards.org/cgi-bin/carddisp.pl?gene=FOXO3
TRPV1	4.22654	Transient Receptor Potential Cation Channel Subfamily V Member 1	Protein Coding	Q8NER1	61	GC17M003565	https://www.genecards.org/cgi-bin/carddisp.pl?gene=TRPV1
NGF	4.22557	Nerve Growth Factor	Protein Coding	P01138	64	GC01M115285	https://www.genecards.org/cgi-bin/carddisp.pl?gene=NGF
MIR196A1	4.22092	MicroRNA 196a-1	RNA Gene		30	GC17M048632	https://www.genecards.org/cgi-bin/carddisp.pl?gene=MIR196A1
EPO	4.2184	Erythropoietin	Protein Coding	P01588	55	GC07P100720	https://www.genecards.org/cgi-bin/carddisp.pl?gene=EPO
WNT5A	4.21742	Wnt Family Member 5A	Protein Coding	P41221	64	GC03M055465	https://www.genecards.org/cgi-bin/carddisp.pl?gene=WNT5A
GJA5	4.21654	Gap Junction Protein Alpha 5	Protein Coding	P36382	58	GC01M147756	https://www.genecards.org/cgi-bin/carddisp.pl?gene=GJA5
ATP10A	4.21247	ATPase Phospholipid Transporting 10A (Putative)	Protein Coding	O60312	54	GC15M047499	https://www.genecards.org/cgi-bin/carddisp.pl?gene=ATP10A
MIR424	4.20948	MicroRNA 424	RNA Gene		27	GC0XM135398	https://www.genecards.org/cgi-bin/carddisp.pl?gene=MIR424
FAS	4.20847	Fas Cell Surface Death Receptor	Protein Coding	P25445	64	GC10P124091	https://www.genecards.org/cgi-bin/carddisp.pl?gene=FAS
AKR1C3	4.20506	Aldo-Keto Reductase Family 1 Member C3	Protein Coding	P42330	57	GC10P005035	https://www.genecards.org/cgi-bin/carddisp.pl?gene=AKR1C3
MIR136	4.20364	MicroRNA 136	RNA Gene		30	GC14P120349	https://www.genecards.org/cgi-bin/carddisp.pl?gene=MIR136
NR5A1	4.20186	Nuclear Receptor Subfamily 5 Group A Member 1	Protein Coding	Q13285	62	GC09M124481	https://www.genecards.org/cgi-bin/carddisp.pl?gene=NR5A1
MIR362	4.20114	MicroRNA 362	RNA Gene		24	GC0XP060937	https://www.genecards.org/cgi-bin/carddisp.pl?gene=MIR362
CD68	4.19019	CD68 Molecule	Protein Coding	P34810	52	GC17P007579	https://www.genecards.org/cgi-bin/carddisp.pl?gene=CD68
IL22	4.17145	Interleukin 22	Protein Coding	Q9GZX6	54	GC12M068248	https://www.genecards.org/cgi-bin/carddisp.pl?gene=IL22
PLIN3	4.16896	Perilipin 3	Protein Coding	O60664	54	GC19M107908	https://www.genecards.org/cgi-bin/carddisp.pl?gene=PLIN3
B9D1	4.16767	B9 Domain Containing 1	Protein Coding	Q9UPM9	47	GC17M019334	https://www.genecards.org/cgi-bin/carddisp.pl?gene=B9D1
GPR119	4.16699	G Protein-Coupled Receptor 119	Protein Coding	Q8TDV5	48	GC0XM130384	https://www.genecards.org/cgi-bin/carddisp.pl?gene=GPR119
DDIT3	4.14881	DNA Damage Inducible Transcript 3	Protein Coding	P35638	59	GC12M057516	https://www.genecards.org/cgi-bin/carddisp.pl?gene=DDIT3
SHH	4.13533	Sonic Hedgehog Signaling Molecule	Protein Coding	Q15465	63	GC07M155799	https://www.genecards.org/cgi-bin/carddisp.pl?gene=SHH
TAC1	4.12363	Tachykinin Precursor 1	Protein Coding	P20366	54	GC07P097734	https://www.genecards.org/cgi-bin/carddisp.pl?gene=TAC1
GPX3	4.11083	Glutathione Peroxidase 3	Protein Coding	P22352	54	GC05P159401	https://www.genecards.org/cgi-bin/carddisp.pl?gene=GPX3
CFB	4.1064	Complement Factor B	Protein Coding	P00751	60	GC06P031945	https://www.genecards.org/cgi-bin/carddisp.pl?gene=CFB
THADA	4.10351	THADA Armadillo Repeat Containing	Protein Coding	Q6YHU6	49	GC02M043272	https://www.genecards.org/cgi-bin/carddisp.pl?gene=THADA
SMC3	4.10164	Structural Maintenance Of Chromosomes 3	Protein Coding	Q9UQE7	60	GC10P110567	https://www.genecards.org/cgi-bin/carddisp.pl?gene=SMC3
ATF4	4.09748	Activating Transcription Factor 4	Protein Coding	P18848	60	GC22P039519	https://www.genecards.org/cgi-bin/carddisp.pl?gene=ATF4
FGF17	4.09316	Fibroblast Growth Factor 17	Protein Coding	O60258	58	GC08P025975	https://www.genecards.org/cgi-bin/carddisp.pl?gene=FGF17
TAS1R2	4.09259	Taste 1 Receptor Member 2	Protein Coding	Q8TE23	46	GC01M018839	https://www.genecards.org/cgi-bin/carddisp.pl?gene=TAS1R2
ZIC3	4.09239	Zic Family Member 3	Protein Coding	O60481	57	GC0XP137566	https://www.genecards.org/cgi-bin/carddisp.pl?gene=ZIC3
NMUR1	4.0906	Neuromedin U Receptor 1	Protein Coding	Q9HB89	50	GC02M232530	https://www.genecards.org/cgi-bin/carddisp.pl?gene=NMUR1
KCNJ2	4.0903	Potassium Inwardly Rectifying Channel Subfamily J Member 2	Protein Coding	P63252	61	GC17P070168	https://www.genecards.org/cgi-bin/carddisp.pl?gene=KCNJ2
MIR338	4.08999	MicroRNA 338	RNA Gene		27	GC17M098223	https://www.genecards.org/cgi-bin/carddisp.pl?gene=MIR338
CSF2	4.08615	Colony Stimulating Factor 2	Protein Coding	P04141	58	GC05P132073	https://www.genecards.org/cgi-bin/carddisp.pl?gene=CSF2
TTC21B	4.08604	Tetratricopeptide Repeat Domain 21B	Protein Coding	Q7Z4L5	51	GC02M165905	https://www.genecards.org/cgi-bin/carddisp.pl?gene=TTC21B
ADORA1	4.08583	Adenosine A1 Receptor	Protein Coding	P30542	60	GC01P203090	https://www.genecards.org/cgi-bin/carddisp.pl?gene=ADORA1
MIR330	4.08206	MicroRNA 330	RNA Gene		30	GC19M108899	https://www.genecards.org/cgi-bin/carddisp.pl?gene=MIR330
NMUR2	4.08141	Neuromedin U Receptor 2	Protein Coding	Q9GZQ4	47	GC05M152391	https://www.genecards.org/cgi-bin/carddisp.pl?gene=NMUR2
PCNT	4.08001	Pericentrin	Protein Coding	O95613	55	GC21P046324	https://www.genecards.org/cgi-bin/carddisp.pl?gene=PCNT
GSR	4.07964	Glutathione-Disulfide Reductase	Protein Coding	P00390	62	GC08M030678	https://www.genecards.org/cgi-bin/carddisp.pl?gene=GSR
MIR100	4.07839	MicroRNA 100	RNA Gene		30	GC11M122152	https://www.genecards.org/cgi-bin/carddisp.pl?gene=MIR100
WWOX	4.07506	WW Domain Containing Oxidoreductase	Protein Coding	Q9NZC7	60	GC16P078099	https://www.genecards.org/cgi-bin/carddisp.pl?gene=WWOX
SMARCB1	4.07457	SWI/SNF Related BAF Chromatin Remodeling Complex Subunit B1	Protein Coding	Q12824	59	GC22P023786	https://www.genecards.org/cgi-bin/carddisp.pl?gene=SMARCB1
F5	4.06721	Coagulation Factor V	Protein Coding	P12259	60	GC01M169511	https://www.genecards.org/cgi-bin/carddisp.pl?gene=F5
PHB1	4.06506	Prohibitin 1	Protein Coding	P35232	58	GC17M097550	https://www.genecards.org/cgi-bin/carddisp.pl?gene=PHB1
HRH3	4.06506	Histamine Receptor H3	Protein Coding	Q9Y5N1	54	GC20M062214	https://www.genecards.org/cgi-bin/carddisp.pl?gene=HRH3
FCGR3A	4.06307	Fc Gamma Receptor IIIa	Protein Coding	P08637	60	GC01M161541	https://www.genecards.org/cgi-bin/carddisp.pl?gene=FCGR3A
ITGAX	4.06233	Integrin Subunit Alpha X	Protein Coding	P20702	59	GC16P121102	https://www.genecards.org/cgi-bin/carddisp.pl?gene=ITGAX
RARA	4.05605	Retinoic Acid Receptor Alpha	Protein Coding	P10276	62	GC17P040309	https://www.genecards.org/cgi-bin/carddisp.pl?gene=RARA
AKT3	4.05592	AKT Serine/Threonine Kinase 3	Protein Coding	Q9Y243	68	GC01M243488	https://www.genecards.org/cgi-bin/carddisp.pl?gene=AKT3
CD4	4.05525	CD4 Molecule	Protein Coding	P01730	63	GC12P006786	https://www.genecards.org/cgi-bin/carddisp.pl?gene=CD4
GALP	4.05477	Galanin Like Peptide	Protein Coding	Q9UBC7	44	GC19P056176	https://www.genecards.org/cgi-bin/carddisp.pl?gene=GALP
MIR20A	4.05128	MicroRNA 20a	RNA Gene		29	GC13P091744	https://www.genecards.org/cgi-bin/carddisp.pl?gene=MIR20A
THOC2	4.03792	THO Complex Subunit 2	Protein Coding	Q8NI27	52	GC0XM123600	https://www.genecards.org/cgi-bin/carddisp.pl?gene=THOC2
AKR1C2	4.03488	Aldo-Keto Reductase Family 1 Member C2	Protein Coding	P52895	58	GC10M004987	https://www.genecards.org/cgi-bin/carddisp.pl?gene=AKR1C2
SCNN1G	4.03266	Sodium Channel Epithelial 1 Subunit Gamma	Protein Coding	P51170	60	GC16P023182	https://www.genecards.org/cgi-bin/carddisp.pl?gene=SCNN1G
ACOT11	4.02683	Acyl-CoA Thioesterase 11	Protein Coding	Q8WXI4	49	GC01P054542	https://www.genecards.org/cgi-bin/carddisp.pl?gene=ACOT11
PWARSN	4.02535	Prader Willi/Angelman Region RNA, SNRPN Neighbor	RNA Gene		20	GC15P192321	https://www.genecards.org/cgi-bin/carddisp.pl?gene=PWARSN
MKRN3-AS1	4.02535	MKRN3 Antisense RNA 1	RNA Gene		11	GC15U901326	https://www.genecards.org/cgi-bin/carddisp.pl?gene=MKRN3-AS1
TRIP12	4.02505	Thyroid Hormone Receptor Interactor 12	Protein Coding	Q14669	54	GC02M229763	https://www.genecards.org/cgi-bin/carddisp.pl?gene=TRIP12
NIPBL	4.02292	NIPBL Cohesin Loading Factor	Protein Coding	Q6KC79	55	GC05P036876	https://www.genecards.org/cgi-bin/carddisp.pl?gene=NIPBL
CCNA2	4.01647	Cyclin A2	Protein Coding	P20248	58	GC04M121816	https://www.genecards.org/cgi-bin/carddisp.pl?gene=CCNA2
ACVR2B	4.01592	Activin A Receptor Type 2B	Protein Coding	Q13705	62	GC03P038453	https://www.genecards.org/cgi-bin/carddisp.pl?gene=ACVR2B
KCNJ1	4.01555	Potassium Inwardly Rectifying Channel Subfamily J Member 1	Protein Coding	P48048	60	GC11M140815	https://www.genecards.org/cgi-bin/carddisp.pl?gene=KCNJ1
TRAF3IP1	4.01272	TRAF3 Interacting Protein 1	Protein Coding	Q8TDR0	50	GC02P238320	https://www.genecards.org/cgi-bin/carddisp.pl?gene=TRAF3IP1
PIK3CD	4.01006	Phosphatidylinositol-4,5-Bisphosphate 3-Kinase Catalytic Subunit Delta	Protein Coding	O00329	65	GC01P075262	https://www.genecards.org/cgi-bin/carddisp.pl?gene=PIK3CD
SPARC	4.00765	Secreted Protein Acidic And Cysteine Rich	Protein Coding	P09486	62	GC05M151661	https://www.genecards.org/cgi-bin/carddisp.pl?gene=SPARC
FGF7	3.99934	Fibroblast Growth Factor 7	Protein Coding	P21781	57	GC15P049423	https://www.genecards.org/cgi-bin/carddisp.pl?gene=FGF7
CUL3	3.99462	Cullin 3	Protein Coding	Q13618	60	GC02M224470	https://www.genecards.org/cgi-bin/carddisp.pl?gene=CUL3
ANXA5	3.9929	Annexin A5	Protein Coding	P08758	60	GC04M121667	https://www.genecards.org/cgi-bin/carddisp.pl?gene=ANXA5
MIR324	3.9859	MicroRNA 324	RNA Gene		28	GC17M007223	https://www.genecards.org/cgi-bin/carddisp.pl?gene=MIR324
GPAM	3.97904	Glycerol-3-Phosphate Acyltransferase, Mitochondrial	Protein Coding	Q9HCL2	53	GC10M112148	https://www.genecards.org/cgi-bin/carddisp.pl?gene=GPAM
JUN	3.97873	Jun Proto-Oncogene, AP-1 Transcription Factor Subunit	Protein Coding	P05412	62	GC01M058780	https://www.genecards.org/cgi-bin/carddisp.pl?gene=JUN
BAP1	3.9719	BRCA1 Associated Deubiquitinase 1	Protein Coding	Q92560	60	GC03M052401	https://www.genecards.org/cgi-bin/carddisp.pl?gene=BAP1
SLC12A1	3.97135	Solute Carrier Family 12 Member 1	Protein Coding	Q13621	61	GC15P193041	https://www.genecards.org/cgi-bin/carddisp.pl?gene=SLC12A1
TMEM216	3.97135	Transmembrane Protein 216	Protein Coding	Q9P0N5	47	GC11P107409	https://www.genecards.org/cgi-bin/carddisp.pl?gene=TMEM216
MIRLET7I	3.96961	MicroRNA Let-7i	RNA Gene		30	GC12P075610	https://www.genecards.org/cgi-bin/carddisp.pl?gene=MIRLET7I
CFH	3.96664	Complement Factor H	Protein Coding	P08603	60	GC01P196621	https://www.genecards.org/cgi-bin/carddisp.pl?gene=CFH
HMGA2	3.96655	High Mobility Group AT-Hook 2	Protein Coding	P52926	58	GC12P065824	https://www.genecards.org/cgi-bin/carddisp.pl?gene=HMGA2
ATRN	3.96235	Attractin	Protein Coding	O75882	49	GC20P003471	https://www.genecards.org/cgi-bin/carddisp.pl?gene=ATRN
GATA4	3.95872	GATA Binding Protein 4	Protein Coding	P43694	62	GC08P011676	https://www.genecards.org/cgi-bin/carddisp.pl?gene=GATA4
PDE3B	3.9515	Phosphodiesterase 3B	Protein Coding	Q13370	57	GC11P014643	https://www.genecards.org/cgi-bin/carddisp.pl?gene=PDE3B
MIR590	3.95118	MicroRNA 590	RNA Gene		28	GC07P074191	https://www.genecards.org/cgi-bin/carddisp.pl?gene=MIR590
TACR3	3.95025	Tachykinin Receptor 3	Protein Coding	P29371	62	GC04M103586	https://www.genecards.org/cgi-bin/carddisp.pl?gene=TACR3
NOTCH2	3.94469	Notch Receptor 2	Protein Coding	Q04721	65	GC01M119911	https://www.genecards.org/cgi-bin/carddisp.pl?gene=NOTCH2
MIR511	3.94276	MicroRNA 511	RNA Gene		25	GC10P017845	https://www.genecards.org/cgi-bin/carddisp.pl?gene=MIR511
H3-3B	3.93131	H3.3 Histone B	Protein Coding	P84243	51	GC17M098063	https://www.genecards.org/cgi-bin/carddisp.pl?gene=H3-3B
KEAP1	3.9295	Kelch Like ECH Associated Protein 1	Protein Coding	Q14145	61	GC19M010486	https://www.genecards.org/cgi-bin/carddisp.pl?gene=KEAP1
HSP90AB1	3.92627	Heat Shock Protein 90 Alpha Family Class B Member 1	Protein Coding	P08238	62	GC06P044246	https://www.genecards.org/cgi-bin/carddisp.pl?gene=HSP90AB1
MIR7-1	3.92412	MicroRNA 7-1	RNA Gene		25	GC09M121667	https://www.genecards.org/cgi-bin/carddisp.pl?gene=MIR7-1
SFRP5	3.92394	Secreted Frizzled Related Protein 5	Protein Coding	Q5T4F7	48	GC10M097766	https://www.genecards.org/cgi-bin/carddisp.pl?gene=SFRP5
AMY2A	3.92295	Amylase Alpha 2A	Protein Coding	P04746	50	GC01P103616	https://www.genecards.org/cgi-bin/carddisp.pl?gene=AMY2A
XRCC1	3.91613	X-Ray Repair Cross Complementing 1	Protein Coding	P18887	58	GC19M043543	https://www.genecards.org/cgi-bin/carddisp.pl?gene=XRCC1
CCKBR	3.91269	Cholecystokinin B Receptor	Protein Coding	P32239	57	GC11P006259	https://www.genecards.org/cgi-bin/carddisp.pl?gene=CCKBR
MIR450B	3.90998	MicroRNA 450b	RNA Gene		25	GC0XM134540	https://www.genecards.org/cgi-bin/carddisp.pl?gene=MIR450B
MIR139	3.90799	MicroRNA 139	RNA Gene		30	GC11M072615	https://www.genecards.org/cgi-bin/carddisp.pl?gene=MIR139
SYNE2	3.90066	Spectrin Repeat Containing Nuclear Envelope Protein 2	Protein Coding	Q8WXH0	52	GC14P063761	https://www.genecards.org/cgi-bin/carddisp.pl?gene=SYNE2
NR1I2	3.89645	Nuclear Receptor Subfamily 1 Group I Member 2	Protein Coding	O75469	55	GC03P119780	https://www.genecards.org/cgi-bin/carddisp.pl?gene=NR1I2
TXN	3.89374	Thioredoxin	Protein Coding	P10599	59	GC09M110243	https://www.genecards.org/cgi-bin/carddisp.pl?gene=TXN
CDKN1B	3.89177	Cyclin Dependent Kinase Inhibitor 1B	Protein Coding	P46527	61	GC12P074277	https://www.genecards.org/cgi-bin/carddisp.pl?gene=CDKN1B
MIR29C	3.88566	MicroRNA 29c	RNA Gene		27	GC01M207838	https://www.genecards.org/cgi-bin/carddisp.pl?gene=MIR29C
ATXN3	3.88113	Ataxin 3	Protein Coding	P54252	59	GC14M124227	https://www.genecards.org/cgi-bin/carddisp.pl?gene=ATXN3
SLC4A1	3.87663	Solute Carrier Family 4 Member 1 (Diego Blood Group)	Protein Coding	P02730	61	GC17M097290	https://www.genecards.org/cgi-bin/carddisp.pl?gene=SLC4A1
PROP1	3.87634	PROP Paired-Like Homeobox 1	Protein Coding	O75360	51	GC05M177992	https://www.genecards.org/cgi-bin/carddisp.pl?gene=PROP1
ATXN2	3.87245	Ataxin 2	Protein Coding	Q99700	56	GC12M111443	https://www.genecards.org/cgi-bin/carddisp.pl?gene=ATXN2
RBPJ	3.87072	Recombination Signal Binding Protein For Immunoglobulin Kappa J Region	Protein Coding	Q06330	59	GC04P026105	https://www.genecards.org/cgi-bin/carddisp.pl?gene=RBPJ
MIR127	3.86928	MicroRNA 127	RNA Gene		30	GC14P120346	https://www.genecards.org/cgi-bin/carddisp.pl?gene=MIR127
MAPK1	3.86905	Mitogen-Activated Protein Kinase 1	Protein Coding	P28482	65	GC22M021759	https://www.genecards.org/cgi-bin/carddisp.pl?gene=MAPK1
PSMD12	3.86883	Proteasome 26S Subunit, Non-ATPase 12	Protein Coding	O00232	54	GC17M067337	https://www.genecards.org/cgi-bin/carddisp.pl?gene=PSMD12
MYH14	3.86295	Myosin Heavy Chain 14	Protein Coding	Q7Z406	58	GC19P152909	https://www.genecards.org/cgi-bin/carddisp.pl?gene=MYH14
NPB	3.85983	Neuropeptide B	Protein Coding	Q8NG41	41	GC17P081900	https://www.genecards.org/cgi-bin/carddisp.pl?gene=NPB
TF	3.85786	Transferrin	Protein Coding	P02787	64	GC03P143239	https://www.genecards.org/cgi-bin/carddisp.pl?gene=TF
IL7	3.85696	Interleukin 7	Protein Coding	P13232	55	GC08M078689	https://www.genecards.org/cgi-bin/carddisp.pl?gene=IL7
NQO1	3.85625	NAD(P)H Quinone Dehydrogenase 1	Protein Coding	P15559	61	GC16M069706	https://www.genecards.org/cgi-bin/carddisp.pl?gene=NQO1
IFT140	3.84764	Intraflagellar Transport 140	Protein Coding	Q96RY7	52	GC16M049799	https://www.genecards.org/cgi-bin/carddisp.pl?gene=IFT140
TTN	3.83703	Titin	Protein Coding	Q8WZ42	61	GC02M178525	https://www.genecards.org/cgi-bin/carddisp.pl?gene=TTN
LOX	3.83278	Lysyl Oxidase	Protein Coding	P28300	60	GC05M122063	https://www.genecards.org/cgi-bin/carddisp.pl?gene=LOX
TLR5	3.83278	Toll Like Receptor 5	Protein Coding	O60602	60	GC01M223109	https://www.genecards.org/cgi-bin/carddisp.pl?gene=TLR5
FGF5	3.83122	Fibroblast Growth Factor 5	Protein Coding	P12034	57	GC04P080266	https://www.genecards.org/cgi-bin/carddisp.pl?gene=FGF5
MIR29B1	3.83004	MicroRNA 29b-1	RNA Gene		28	GC07M130877	https://www.genecards.org/cgi-bin/carddisp.pl?gene=MIR29B1
CISH	3.82649	Cytokine Inducible SH2 Containing Protein	Protein Coding	Q9NSE2	58	GC03M054843	https://www.genecards.org/cgi-bin/carddisp.pl?gene=CISH
FABP5	3.82402	Fatty Acid Binding Protein 5	Protein Coding	Q01469	55	GC08P081282	https://www.genecards.org/cgi-bin/carddisp.pl?gene=FABP5
OTX2	3.82326	Orthodenticle Homeobox 2	Protein Coding	P32243	59	GC14M056799	https://www.genecards.org/cgi-bin/carddisp.pl?gene=OTX2
RUNX2	3.81992	RUNX Family Transcription Factor 2	Protein Coding	Q13950	60	GC06P182087	https://www.genecards.org/cgi-bin/carddisp.pl?gene=RUNX2
PPP1R3A	3.81918	Protein Phosphatase 1 Regulatory Subunit 3A	Protein Coding	Q16821	56	GC07M113876	https://www.genecards.org/cgi-bin/carddisp.pl?gene=PPP1R3A
FFAR2	3.81675	Free Fatty Acid Receptor 2	Protein Coding	O15552	53	GC19P152388	https://www.genecards.org/cgi-bin/carddisp.pl?gene=FFAR2
STX16	3.8143	Syntaxin 16	Protein Coding	O14662	53	GC20P058799	https://www.genecards.org/cgi-bin/carddisp.pl?gene=STX16
FLRT3	3.80424	Fibronectin Leucine Rich Transmembrane Protein 3	Protein Coding	Q9NZU0	57	GC20M014322	https://www.genecards.org/cgi-bin/carddisp.pl?gene=FLRT3
FFAR1	3.80286	Free Fatty Acid Receptor 1	Protein Coding	O14842	51	GC19P153609	https://www.genecards.org/cgi-bin/carddisp.pl?gene=FFAR1
CASP1	3.80208	Caspase 1	Protein Coding	P29466	61	GC11M105025	https://www.genecards.org/cgi-bin/carddisp.pl?gene=CASP1
MIR320A	3.8015	MicroRNA 320a	RNA Gene		31	GC08M022455	https://www.genecards.org/cgi-bin/carddisp.pl?gene=MIR320A
KDR	3.79811	Kinase Insert Domain Receptor	Protein Coding	P35968	67	GC04M055078	https://www.genecards.org/cgi-bin/carddisp.pl?gene=KDR
SLC2A5	3.79395	Solute Carrier Family 2 Member 5	Protein Coding	P22732	54	GC01M022399	https://www.genecards.org/cgi-bin/carddisp.pl?gene=SLC2A5
GPRC6A	3.79395	G Protein-Coupled Receptor Class C Group 6 Member A	Protein Coding	Q5T6X5	48	GC06M116793	https://www.genecards.org/cgi-bin/carddisp.pl?gene=GPRC6A
PWRN1	3.79244	Prader-Willi Region Non-Protein Coding RNA 1	RNA Gene		27	GC15P200861	https://www.genecards.org/cgi-bin/carddisp.pl?gene=PWRN1
LOC126806173	3.78328	BRD4-Independent Group 4 Enhancer GRCh37_chr2:27676057-27677256	Functional Element		7	GC02P029841	https://www.genecards.org/cgi-bin/carddisp.pl?gene=LOC126806173
FFAR3	3.78035	Free Fatty Acid Receptor 3	Protein Coding	O14843	48	GC19P153610	https://www.genecards.org/cgi-bin/carddisp.pl?gene=FFAR3
ADIRF	3.77836	Adipogenesis Regulatory Factor	Protein Coding	Q15847	40	GC10P086968	https://www.genecards.org/cgi-bin/carddisp.pl?gene=ADIRF
GAST	3.77761	Gastrin	Protein Coding	P01350	52	GC17P041712	https://www.genecards.org/cgi-bin/carddisp.pl?gene=GAST
MIR758	3.77302	MicroRNA 758	RNA Gene		21	GC14P121395	https://www.genecards.org/cgi-bin/carddisp.pl?gene=MIR758
FGF6	3.77055	Fibroblast Growth Factor 6	Protein Coding	P10767	52	GC12M035599	https://www.genecards.org/cgi-bin/carddisp.pl?gene=FGF6
PTER	3.77043	Phosphotriesterase Related	Protein Coding	Q96BW5	47	GC10P016436	https://www.genecards.org/cgi-bin/carddisp.pl?gene=PTER
NCF1	3.76872	Neutrophil Cytosolic Factor 1	Protein Coding	P14598	60	GC07P095211	https://www.genecards.org/cgi-bin/carddisp.pl?gene=NCF1
MIR519D	3.768	MicroRNA 519d	RNA Gene		25	GC19P053713	https://www.genecards.org/cgi-bin/carddisp.pl?gene=MIR519D
LIPF	3.76685	Lipase F, Gastric Type	Protein Coding	P07098	54	GC10P088664	https://www.genecards.org/cgi-bin/carddisp.pl?gene=LIPF
ANPEP	3.76669	Alanyl Aminopeptidase, Membrane	Protein Coding	P15144	62	GC15M089784	https://www.genecards.org/cgi-bin/carddisp.pl?gene=ANPEP
LRP5	3.76658	LDL Receptor Related Protein 5	Protein Coding	O75197	62	GC11P068298	https://www.genecards.org/cgi-bin/carddisp.pl?gene=LRP5
MIR212	3.7652	MicroRNA 212	RNA Gene		29	GC17M002050	https://www.genecards.org/cgi-bin/carddisp.pl?gene=MIR212
CEP83	3.76287	Centrosomal Protein 83	Protein Coding	Q9Y592	49	GC12M094265	https://www.genecards.org/cgi-bin/carddisp.pl?gene=CEP83
TGFBR2	3.76025	Transforming Growth Factor Beta Receptor 2	Protein Coding	P37173	65	GC03P030609	https://www.genecards.org/cgi-bin/carddisp.pl?gene=TGFBR2
MIR501	3.7594	MicroRNA 501	RNA Gene		26	GC0XP060938	https://www.genecards.org/cgi-bin/carddisp.pl?gene=MIR501
WAGRO	3.75113	WAGRO Syndrome	Genetic Locus		2	GC11U901232	https://www.genecards.org/cgi-bin/carddisp.pl?gene=WAGRO
PARK7	3.74851	Parkinsonism Associated Deglycase	Protein Coding	Q99497	60	GC01P075179	https://www.genecards.org/cgi-bin/carddisp.pl?gene=PARK7
LOC110806262	3.74692	Solute Carrier Family 6 Member 4 Gene Promoter	Functional Element		9	GC17P030235	https://www.genecards.org/cgi-bin/carddisp.pl?gene=LOC110806262
RHOA	3.73804	Ras Homolog Family Member A	Protein Coding	P61586	62	GC03M049359	https://www.genecards.org/cgi-bin/carddisp.pl?gene=RHOA
MIR517A	3.73377	MicroRNA 517a	RNA Gene		25	GC19P053712	https://www.genecards.org/cgi-bin/carddisp.pl?gene=MIR517A
CCN2	3.7331	Cellular Communication Network Factor 2	Protein Coding	P29279	58	GC06M131948	https://www.genecards.org/cgi-bin/carddisp.pl?gene=CCN2
MIR574	3.72975	MicroRNA 574	RNA Gene		29	GC04P039849	https://www.genecards.org/cgi-bin/carddisp.pl?gene=MIR574
MIR361	3.72975	MicroRNA 361	RNA Gene		27	GC0XM085903	https://www.genecards.org/cgi-bin/carddisp.pl?gene=MIR361
TMPRSS2	3.7287	Transmembrane Serine Protease 2	Protein Coding	O15393	60	GC21M041464	https://www.genecards.org/cgi-bin/carddisp.pl?gene=TMPRSS2
MIR331	3.72512	MicroRNA 331	RNA Gene		28	GC12P095308	https://www.genecards.org/cgi-bin/carddisp.pl?gene=MIR331
PLIN5	3.72085	Perilipin 5	Protein Coding	Q00G26	43	GC19M004522	https://www.genecards.org/cgi-bin/carddisp.pl?gene=PLIN5
SAA1	3.71834	Serum Amyloid A1	Protein Coding	P0DJI8	51	GC11P021404	https://www.genecards.org/cgi-bin/carddisp.pl?gene=SAA1
ANOS1	3.71668	Anosmin 1	Protein Coding	P23352	52	GC0XM008528	https://www.genecards.org/cgi-bin/carddisp.pl?gene=ANOS1
SOX2	3.71163	SRY-Box Transcription Factor 2	Protein Coding	P48431	58	GC03P181711	https://www.genecards.org/cgi-bin/carddisp.pl?gene=SOX2
CYP24A1	3.70975	Cytochrome P450 Family 24 Subfamily A Member 1	Protein Coding	Q07973	59	GC20M054153	https://www.genecards.org/cgi-bin/carddisp.pl?gene=CYP24A1
TLR9	3.70706	Toll Like Receptor 9	Protein Coding	Q9NR96	58	GC03M054885	https://www.genecards.org/cgi-bin/carddisp.pl?gene=TLR9
AKR1B1	3.70616	Aldo-Keto Reductase Family 1 Member B	Protein Coding	P15121	59	GC07M134442	https://www.genecards.org/cgi-bin/carddisp.pl?gene=AKR1B1
CACNG2-DT	3.69656	CACNG2 Divergent Transcript	RNA Gene		18	GC22P092076	https://www.genecards.org/cgi-bin/carddisp.pl?gene=CACNG2-DT
PKM	3.69367	Pyruvate Kinase M1/2	Protein Coding	P14618	62	GC15M072199	https://www.genecards.org/cgi-bin/carddisp.pl?gene=PKM
PRKACG	3.6864	Protein Kinase CAMP-Activated Catalytic Subunit Gamma	Protein Coding	P22612	58	GC09M072009	https://www.genecards.org/cgi-bin/carddisp.pl?gene=PRKACG
NODAL	3.6861	Nodal Growth Differentiation Factor	Protein Coding	Q96S42	54	GC10M070431	https://www.genecards.org/cgi-bin/carddisp.pl?gene=NODAL
OSBPL8	3.6857	Oxysterol Binding Protein Like 8	Protein Coding	Q9BZF1	49	GC12M076354	https://www.genecards.org/cgi-bin/carddisp.pl?gene=OSBPL8
FSHB	3.68421	Follicle Stimulating Hormone Subunit Beta	Protein Coding	P01225	57	GC11P030210	https://www.genecards.org/cgi-bin/carddisp.pl?gene=FSHB
ADRA1A	3.68374	Adrenoceptor Alpha 1A	Protein Coding	P35348	59	GC08M026747	https://www.genecards.org/cgi-bin/carddisp.pl?gene=ADRA1A
OXTR	3.67926	Oxytocin Receptor	Protein Coding	P30559	60	GC03M008767	https://www.genecards.org/cgi-bin/carddisp.pl?gene=OXTR
TRE-TTC3-1	3.67788	TRNA-Glu (Anticodon TTC) 3-1	RNA Gene		17	GC01P075884	https://www.genecards.org/cgi-bin/carddisp.pl?gene=TRE-TTC3-1
ZPR1	3.67761	ZPR1 Zinc Finger	Protein Coding	O75312	51	GC11M140583	https://www.genecards.org/cgi-bin/carddisp.pl?gene=ZPR1
ATP12A	3.67685	ATPase H+/K+ Transporting Non-Gastric Alpha2 Subunit	Protein Coding	P54707	55	GC13P024680	https://www.genecards.org/cgi-bin/carddisp.pl?gene=ATP12A
TNMD	3.6742	Tenomodulin	Protein Coding	Q9H2S6	45	GC0XP100584	https://www.genecards.org/cgi-bin/carddisp.pl?gene=TNMD
CALCA	3.67003	Calcitonin Related Polypeptide Alpha	Protein Coding	P06881	57	GC11M014966	https://www.genecards.org/cgi-bin/carddisp.pl?gene=CALCA
IFNA1	3.66662	Interferon Alpha 1	Protein Coding	P01562	51	GC09P021955	https://www.genecards.org/cgi-bin/carddisp.pl?gene=IFNA1
ELOVL6	3.66282	ELOVL Fatty Acid Elongase 6	Protein Coding	Q9H5J4	52	GC04M110045	https://www.genecards.org/cgi-bin/carddisp.pl?gene=ELOVL6
NR0B1	3.65611	Nuclear Receptor Subfamily 0 Group B Member 1	Protein Coding	P51843	59	GC0XM030304	https://www.genecards.org/cgi-bin/carddisp.pl?gene=NR0B1
MIR582	3.65288	MicroRNA 582	RNA Gene		28	GC05M059703	https://www.genecards.org/cgi-bin/carddisp.pl?gene=MIR582
USF1	3.65263	Upstream Transcription Factor 1	Protein Coding	P22415	55	GC01M161039	https://www.genecards.org/cgi-bin/carddisp.pl?gene=USF1
MIR505	3.65228	MicroRNA 505	RNA Gene		26	GC0XM139924	https://www.genecards.org/cgi-bin/carddisp.pl?gene=MIR505
ALKBH5	3.64713	AlkB Homolog 5, RNA Demethylase	Protein Coding	Q6P6C2	47	GC17P018183	https://www.genecards.org/cgi-bin/carddisp.pl?gene=ALKBH5
ULK1	3.64676	Unc-51 Like Autophagy Activating Kinase 1	Protein Coding	O75385	57	GC12P131894	https://www.genecards.org/cgi-bin/carddisp.pl?gene=ULK1
IFNB1	3.64539	Interferon Beta 1	Protein Coding	P01574	55	GC09M021077	https://www.genecards.org/cgi-bin/carddisp.pl?gene=IFNB1
MIR181B1	3.6382	MicroRNA 181b-1	RNA Gene		28	GC01M198858	https://www.genecards.org/cgi-bin/carddisp.pl?gene=MIR181B1
RORC	3.63662	RAR Related Orphan Receptor C	Protein Coding	P51449	56	GC01M151806	https://www.genecards.org/cgi-bin/carddisp.pl?gene=RORC
SHOX	3.63441	SHOX Homeobox	Protein Coding	O15266	50	GC0XP000624	https://www.genecards.org/cgi-bin/carddisp.pl?gene=SHOX
MIR183	3.63283	MicroRNA 183	RNA Gene		28	GC07M129901	https://www.genecards.org/cgi-bin/carddisp.pl?gene=MIR183
H3-4	3.63127	H3.4 Histone, Cluster Member	Protein Coding	Q16695	51	GC01M230599	https://www.genecards.org/cgi-bin/carddisp.pl?gene=H3-4
CAMKK2	3.62987	Calcium/Calmodulin Dependent Protein Kinase Kinase 2	Protein Coding	Q96RR4	60	GC12M124682	https://www.genecards.org/cgi-bin/carddisp.pl?gene=CAMKK2
MIR885	3.6285	MicroRNA 885	RNA Gene		26	GC03M011078	https://www.genecards.org/cgi-bin/carddisp.pl?gene=MIR885
WRN	3.62848	WRN RecQ Like Helicase	Protein Coding	Q14191	60	GC08P031033	https://www.genecards.org/cgi-bin/carddisp.pl?gene=WRN
TBL2	3.62831	Transducin Beta Like 2	Protein Coding	Q9Y4P3	50	GC07M080955	https://www.genecards.org/cgi-bin/carddisp.pl?gene=TBL2
MIR107	3.62461	MicroRNA 107	RNA Gene		28	GC10M089604	https://www.genecards.org/cgi-bin/carddisp.pl?gene=MIR107
DBI	3.621	Diazepam Binding Inhibitor, Acyl-CoA Binding Protein	Protein Coding	P07108	58	GC02P119366	https://www.genecards.org/cgi-bin/carddisp.pl?gene=DBI
MIR425	3.61705	MicroRNA 425	RNA Gene		29	GC03M054741	https://www.genecards.org/cgi-bin/carddisp.pl?gene=MIR425
GNA11	3.61683	G Protein Subunit Alpha 11	Protein Coding	P29992	60	GC19P003094	https://www.genecards.org/cgi-bin/carddisp.pl?gene=GNA11
BMP4	3.61613	Bone Morphogenetic Protein 4	Protein Coding	P12644	62	GC14M053949	https://www.genecards.org/cgi-bin/carddisp.pl?gene=BMP4
CDH1	3.61417	Cadherin 1	Protein Coding	P12830	62	GC16P068737	https://www.genecards.org/cgi-bin/carddisp.pl?gene=CDH1
GPX7	3.61344	Glutathione Peroxidase 7	Protein Coding	Q96SL4	54	GC01P052602	https://www.genecards.org/cgi-bin/carddisp.pl?gene=GPX7
MRC1	3.61201	Mannose Receptor C-Type 1	Protein Coding	P22897	51	GC10P017809	https://www.genecards.org/cgi-bin/carddisp.pl?gene=MRC1
ZNF711	3.6027	Zinc Finger Protein 711	Protein Coding	Q9Y462	51	GC0XP085243	https://www.genecards.org/cgi-bin/carddisp.pl?gene=ZNF711
AQP2	3.6006	Aquaporin 2	Protein Coding	P41181	61	GC12P049950	https://www.genecards.org/cgi-bin/carddisp.pl?gene=AQP2
CKB	3.60044	Creatine Kinase B	Protein Coding	P12277	57	GC14M103519	https://www.genecards.org/cgi-bin/carddisp.pl?gene=CKB
INHBB	3.59802	Inhibin Subunit Beta B	Protein Coding	P09529	53	GC02P154212	https://www.genecards.org/cgi-bin/carddisp.pl?gene=INHBB
CNTFR	3.59693	Ciliary Neurotrophic Factor Receptor	Protein Coding	P26992	57	GC09M034551	https://www.genecards.org/cgi-bin/carddisp.pl?gene=CNTFR
MIR185	3.59635	MicroRNA 185	RNA Gene		30	GC22P091538	https://www.genecards.org/cgi-bin/carddisp.pl?gene=MIR185
COL1A1	3.59377	Collagen Type I Alpha 1 Chain	Protein Coding	P02452	62	GC17M097561	https://www.genecards.org/cgi-bin/carddisp.pl?gene=COL1A1
MIR301A	3.59125	MicroRNA 301a	RNA Gene		27	GC17M059151	https://www.genecards.org/cgi-bin/carddisp.pl?gene=MIR301A
SPRY4	3.59104	Sprouty RTK Signaling Antagonist 4	Protein Coding	Q9C004	56	GC05M142310	https://www.genecards.org/cgi-bin/carddisp.pl?gene=SPRY4
PTPRF	3.58862	Protein Tyrosine Phosphatase Receptor Type F	Protein Coding	P10586	62	GC01P077489	https://www.genecards.org/cgi-bin/carddisp.pl?gene=PTPRF
FN1	3.58843	Fibronectin 1	Protein Coding	P02751	63	GC02M215360	https://www.genecards.org/cgi-bin/carddisp.pl?gene=FN1
LTA	3.58559	Lymphotoxin Alpha	Protein Coding	P01374	55	GC06P181891	https://www.genecards.org/cgi-bin/carddisp.pl?gene=LTA
CERS6	3.58275	Ceramide Synthase 6	Protein Coding	Q6ZMG9	51	GC02P168491	https://www.genecards.org/cgi-bin/carddisp.pl?gene=CERS6
H3C12	3.57793	H3 Clustered Histone 12	Protein Coding	P68431	47	GC06M109200	https://www.genecards.org/cgi-bin/carddisp.pl?gene=H3C12
MIR451A	3.57494	MicroRNA 451a	RNA Gene		25	GC17M028861	https://www.genecards.org/cgi-bin/carddisp.pl?gene=MIR451A
SLC34A3	3.57322	Solute Carrier Family 34 Member 3	Protein Coding	Q8N130	53	GC09P153356	https://www.genecards.org/cgi-bin/carddisp.pl?gene=SLC34A3
TAS1R3	3.57257	Taste 1 Receptor Member 3	Protein Coding	Q7RTX0	48	GC01P001331	https://www.genecards.org/cgi-bin/carddisp.pl?gene=TAS1R3
PKD2	3.57082	Polycystin 2, Transient Receptor Potential Cation Channel	Protein Coding	Q13563	61	GC04P088007	https://www.genecards.org/cgi-bin/carddisp.pl?gene=PKD2
CSH2	3.55486	Chorionic Somatomammotropin Hormone 2	Protein Coding	P0DML3	44	GC17M063872	https://www.genecards.org/cgi-bin/carddisp.pl?gene=CSH2
IGFALS	3.54699	Insulin Like Growth Factor Binding Protein Acid Labile Subunit	Protein Coding	P35858	55	GC16M001790	https://www.genecards.org/cgi-bin/carddisp.pl?gene=IGFALS
MIR133B	3.54515	MicroRNA 133b	RNA Gene		31	GC06P052148	https://www.genecards.org/cgi-bin/carddisp.pl?gene=MIR133B
FAM177A1	3.53859	Family With Sequence Similarity 177 Member A1	Protein Coding	Q8N128	47	GC14P035044	https://www.genecards.org/cgi-bin/carddisp.pl?gene=FAM177A1
ZNF318	3.53715	Zinc Finger Protein 318	Protein Coding	Q5VUA4	44	GC06M106750	https://www.genecards.org/cgi-bin/carddisp.pl?gene=ZNF318
ALOX5	3.53303	Arachidonate 5-Lipoxygenase	Protein Coding	P09917	62	GC10P045374	https://www.genecards.org/cgi-bin/carddisp.pl?gene=ALOX5
USP9X	3.52846	Ubiquitin Specific Peptidase 9 X-Linked	Protein Coding	Q93008	61	GC0XP041085	https://www.genecards.org/cgi-bin/carddisp.pl?gene=USP9X
H3C13	3.52719	H3 Clustered Histone 13	Protein Coding	Q71DI3	45	GC01M167216	https://www.genecards.org/cgi-bin/carddisp.pl?gene=H3C13
H3-5	3.52719	H3.5 Histone	Protein Coding	Q6NXT2	44	GC12M036090	https://www.genecards.org/cgi-bin/carddisp.pl?gene=H3-5
H3-7	3.52719	H3.7 Histone (Putative)	Protein Coding	Q5TEC6	32	GC01M166852	https://www.genecards.org/cgi-bin/carddisp.pl?gene=H3-7
LPAR3	3.52578	Lysophosphatidic Acid Receptor 3	Protein Coding	Q9UBY5	56	GC01M084811	https://www.genecards.org/cgi-bin/carddisp.pl?gene=LPAR3
SLC2A3	3.5249	Solute Carrier Family 2 Member 3	Protein Coding	P11169	61	GC12M007919	https://www.genecards.org/cgi-bin/carddisp.pl?gene=SLC2A3
STAT5A	3.52442	Signal Transducer And Activator Of Transcription 5A	Protein Coding	P42229	62	GC17P042287	https://www.genecards.org/cgi-bin/carddisp.pl?gene=STAT5A
MIR182	3.52148	MicroRNA 182	RNA Gene		30	GC07M129770	https://www.genecards.org/cgi-bin/carddisp.pl?gene=MIR182
[truncated: 9,178 more rows]
