# Supplementary material for: Machine learning-derived identification of an obesity and lipid metabolism-related genes signature for the diagnosis and molecular typing of acute myocardial infarction
Source: Front Cardiovasc Med. 2026 Mar 27;13:1694872. doi: 10.3389/fcvm.2026.1694872 (PMC13065660; doi:10.3389/fcvm.2026.1694872)
Supplement: Supplementary file 3 [file Table3.xlsx]

## Sheet: Sheet1
Table S3. lipid metabolism-related genes
Fat digestion and absorption	Fatty acid biosynthesis	Fatty acid elongation	Fatty acid metabolism	Fatty acid degradation	Synthesis and degradation of ketone bodies	Steroid biosynthesis	Primary bile acid biosynthesis	Glycerophospholipid metabolism	Steroid hormone biosynthesis	Ether lipid metabolism	Arachidonic acid metabolism	Linoleic acid metabolism	alpha-Linolenic acid metabolism	Sphingolipid metabolism	Adipocytokine signaling pathway	Regulation of lipolysis in adipocytes	Cholesterol metabolism	Biosynthesis of unsaturated fatty acids	Glycerolipid metabolism	PPAR signaling pathway	REACTOME_METABOLISM_OF_LIPIDS	REACTOME_PHOSPHOLIPID_METABOLISM	HALLMARK_FATTY_ACID_METABOLISM	KEGG_GLYCEROLIPID_METABOLISM	KEGG_GLYCEROPHOSPHOLIPID_METABOLISM
ABCA1	ACACA	ACAA2	ACAA1	ACAA1	ACAT1	CEL	ACOT8	ACHE	AKR1C1	AGPS	AKR1C3	ALOX15	ACAA1	ACER1	ACACB	ABHD5	ABCA1	ACAA1	AGK	ACAA1	AACS	ABHD3	AADAT	AGK	ACHE
ABCG5	ACACB	ACOT1	ACAA2	ACAA2	ACAT2	CYP24A1	ACOX2	ADPRM	AKR1C2	CEPT1	ALOX12	CYP1A2	ACOX1	ACER2	ACSBG1	ADCY1	ABCB11	ACOT1	AGPAT1	ACADL	ABCA1	ABHD4	ACAA1	AGPAT1	ADPRM
ABCG8	ACSBG1	ACOT2	ACACA	ACADL	BDH1	CYP27B1	AKR1C4	AGPAT1	AKR1C3	CHPT1	ALOX12B	CYP2C19	ACOX3	ACER3	ACSBG2	ADCY2	ABCG5	ACOT2	AGPAT2	ACADM	ABCB11	ACHE	ACAA2	AGPAT2	AGPAT1
ACAT2	ACSBG2	ACOT4	ACADL	ACADM	BDH2	CYP2R1	AKR1D1	AGPAT2	AKR1C4	ENPP2	ALOX15	CYP2C8	FADS2	ARSA	ACSL1	ADCY3	ABCG8	ACOT4	AGPAT3	ACOX1	ABCB4	ACP6	ACADL	AGPAT3	AGPAT2
AGPAT1	ACSL1	ACOT7	ACADM	ACADS	HMGCL	CYP51A1	AMACR	AGPAT3	AKR1D1	ENPP6	ALOX15B	CYP2C9	JMJD7-PLA2G4B	ASAH1	ACSL3	ADCY4	ANGPTL3	ACOT7	AGPAT4	ACOX2	ABCC1	AGK	ACADM	AGPAT4	AGPAT3
AGPAT2	ACSL3	ECHS1	ACADS	ACADSB	HMGCLL1	DHCR24	BAAT	AGPAT4	COMT	GAL3ST1	ALOX5	CYP2E1	PLA2G10	ASAH2	ACSL4	ADCY5	ANGPTL4	ACOX1	AGPAT5	ACOX3	ABCC3	AGPAT1	ACADS	AKR1A1	AGPAT4
APOA1	ACSL4	ELOVL1	ACADSB	ACADVL	HMGCS1	DHCR7	CH25H	AGPAT5	CYP11A1	GDPD1	CBR1	CYP2J2	PLA2G12A	B4GALT6	ACSL5	ADCY6	ANGPTL8	ACOX3	AKR1A1	ACSBG1	ABCD1	AGPAT2	ACADVL	AKR1B1	CDIPT
APOA4	ACSL5	ELOVL2	ACADVL	ACAT1	HMGCS2	EBP	CYP27A1	CDIPT	CYP11B1	GDPD3	CBR3	CYP3A4	PLA2G12B	CERK	ACSL6	ADCY7	APOA1	BAAT	AKR1B1	ACSBG2	ABHD3	AGPAT3	ACAT2	ALDH1B1	CDS1
APOB	ACSL6	ELOVL3	ACAT1	ACAT2	OXCT1	FDFT1	CYP39A1	CDS1	CYP11B2	JMJD7-PLA2G4B	CYP2B6	JMJD7-PLA2G4B	PLA2G16	CERS1	ADIPOQ	ADCY8	APOA2	ELOVL2	AKR1B10	ACSL1	ABHD4	AGPAT4	ACO2	ALDH2	CDS2
CD36	FASN	ELOVL4	ACAT2	ACOX1	OXCT2	HSD17B7	CYP46A1	CDS2	CYP17A1	LPCAT1	CYP2C19	PLA2G10	PLA2G1B	CERS2	ADIPOR1	ADCY9	APOA4	ELOVL5	ALDH1B1	ACSL3	ABHD5	AGPAT5	ACOT2	ALDH3A2	CHAT
CEL	MCAT	ELOVL5	ACOX1	ACOX3		LIPA	CYP7A1	CEPT1	CYP19A1	LPCAT2	CYP2C8	PLA2G12A	PLA2G2A	CERS3	ADIPOR2	ADORA1	APOB	ELOVL6	ALDH2	ACSL4	AC003665.1	ALPI	ACOT8	ALDH7A1	CHKA
CLPS	OLAH	ELOVL6	ACOX3	ACSBG1		LSS	CYP7B1	CHAT	CYP1A1	LPCAT4	CYP2C9	PLA2G12B	PLA2G2C	CERS4	AGRP	ADRB1	APOC1	FADS1	ALDH3A2	ACSL5	AC092724.1	ARF1	ACOX1	ALDH9A1	CHKB
DGAT1	OXSM	ELOVL7	ACSBG1	ACSBG2		MSMO1	CYP8B1	CHKA	CYP1A2	PAFAH1B1	CYP2E1	PLA2G16	PLA2G2D	CERS5	AKT1	ADRB2	APOC2	FADS2	ALDH7A1	ACSL6	ACAA1	ARF3	ACSL1	AWAT2	CHPT1
DGAT2		HACD1	ACSBG2	ACSL1		NSDHL	HSD17B4	CHKB	CYP1B1	PAFAH1B2	CYP2J2	PLA2G1B	PLA2G2E	CERS6	AKT2	ADRB3	APOC3	HACD1	ALDH9A1	ADIPOQ	ACAA2	AWAT2	ACSL4	CEL	CRLS1
FABP1		HACD2	ACSL1	ACSL3		SC5D	HSD3B7	CHPT1	CYP21A2	PAFAH1B3	CYP2U1	PLA2G2A	PLA2G2F	DEGS1	AKT3	AKT1	APOE	HACD2	CEL	ANGPTL4	ACACA	BCHE	ACSL5	DGAT1	DGKA
FABP2		HACD3	ACSL3	ACSL4		SOAT1	SCP2	CRLS1	CYP2E1	PAFAH2	CYP4A11	PLA2G2C	PLA2G3	DEGS2	CAMKK2	AKT2	APOH	HACD3	DGAT1	APOA1	ACACB	BMX	ACSM3	DGAT2	DGKB
GOT2		HACD4	ACSL4	ACSL5		SOAT2	SLC27A5	DGKA	CYP3A4	PLA2G10	CYP4F2	PLA2G2D	PLA2G4A	ENPP7	CD36	AKT3	CD36	HACD4	DGAT2	APOA2	ACAD10	CDIPT	ACSS1	DGKA	DGKD
LIPF		HADH	ACSL5	ACSL6		SQLE		DGKB	CYP3A5	PLA2G12A	CYP4F3	PLA2G2E	PLA2G4B	GAL3ST1	CHUK	AQP7	CETP	HADHA	DGKA	APOA5	ACAD11	CDS1	ADH1C	DGKB	DGKE
MOGAT2		HADHA	ACSL6	ADH1A		TM7SF2		DGKD	CYP3A7	PLA2G12B	CYP4F8	PLA2G2F	PLA2G4C	GALC	CPT1A	CGA	CYP27A1	HSD17B12	DGKB	APOC3	ACADL	CDS2	ADH7	DGKD	DGKG
MOGAT3		HADHB	CPT1A	ADH1B				DGKE	CYP3A7-CYP3A51P	PLA2G16	EPHX2	PLA2G3	PLA2G4D	GBA	CPT1B	FABP4	CYP7A1	PECR	DGKD	AQP7	ACADM	CEPT1	ADIPOR2	DGKE	DGKH
MTTP		HSD17B12	CPT1B	ADH1C				DGKG	CYP7A1	PLA2G1B	FAM213B	PLA2G4A	PLA2G4E	GBA2	CPT1C	GNAI1	LCAT	SCD	DGKE	CD36	ACADS	CHAT	ADSL	DGKG	DGKI
NPC1L1		MECR	CPT1C	ADH4				DGKH	CYP7B1	PLA2G2A	GGT1	PLA2G4B	PLA2G4F	GLA	G6PC	GNAI2	LDLR	SCD5	DGKG	CPT1A	ACADVL	CHKA	ALAD	DGKH	DGKQ
PLA2G10		PPT1	CPT2	ADH5				DGKI	HSD11B1	PLA2G2C	GGT5	PLA2G4C	PLA2G5	GLB1	G6PC2	GNAI3	LDLRAP1	TECR	DGKH	CPT1B	ACAT1	CHKB	ALDH1A1	DGKI	DGKZ
PLA2G12A		PPT2	ECHS1	ADH6				DGKK	HSD11B2	PLA2G2D	GPX1	PLA2G4D	PLA2G6	KDSR	G6PC3	GNAS	LIPA		DGKI	CPT1C	ACAT2	CHPT1	ALDH3A1	DGKQ	ETNK1
PLA2G12B		TECR	EHHADH	ADH7				DGKQ	HSD17B1	PLA2G2E	GPX2	PLA2G4E	PLB1	NEU1	IKBKB	INS	LIPC		DGKK	CPT2	ACBD4	CPNE1	ALDH3A2	DGKZ	ETNK2
PLA2G1B		THEM4	ELOVL2	ALDH1B1				DGKZ	HSD17B12	PLA2G2F	GPX3	PLA2G4F		NEU2	IKBKG	INSR	LIPG		DGKQ	CYP27A1	ACBD5	CPNE3	ALDH9A1	GK	GNPAT
PLA2G2A		THEM5	ELOVL5	ALDH2				ETNK1	HSD17B2	PLA2G3	GPX5	PLA2G5		NEU3	IRS1	IRS1	LPA		DGKZ	CYP7A1	ACBD6	CPNE6	ALDOA	GK2	GPAM
PLA2G2C			ELOVL6	ALDH3A2				ETNK2	HSD17B3	PLA2G4A	GPX6	PLA2G6		NEU4	IRS2	IRS2	LPL		GK	CYP8B1	ACBD7	CPNE7	AOC3	GLA	GPAT2
PLA2G2D			FADS1	ALDH7A1				ETNPPL	HSD17B6	PLA2G4B	GPX7	PLB1		PLPP1	IRS4	IRS4	LRP1		GK2	DBI	ACER1	CRLS1	APEX1	GLYCTK	GPAT3
PLA2G2E			FADS2	ALDH9A1				GNPAT	HSD17B7	PLA2G4C	GPX8			PLPP2	JAK2	LIPE	LRP2		GLA	EHHADH	ACER2	CSNK2A1	AQP7	GPAM	GPAT4
PLA2G2F			FASN	CPT1A				GPAM	HSD17B8	PLA2G4D	HPGDS			PLPP3	LEP	MGLL	LRPAP1		GLYCTK	FABP1	ACER3	CSNK2A2	AUH	GPAT2	GPD1
PLA2G3			HACD1	CPT1B				GPAT2	HSD3B1	PLA2G4E	JMJD7-PLA2G4B			SGMS1	LEPR	NPR1	MYLIP		GPAM	FABP2	ACHE	CSNK2B	BCKDHB	GPAT3	GPD1L
PLA2G5			HACD2	CPT1C				GPAT3	HSD3B2	PLA2G4F	LTA4H			SGMS2	MAPK10	NPY	NCEH1		GPAT2	FABP3	ACLY	DDHD1	BLVRA	GPAT4	GPD2
PLPP1			HACD3	CPT2				GPAT4	LRTOMT	PLA2G5	LTC4S			SGPL1	MAPK8	NPY1R	NPC1		GPAT3	FABP4	ACOT1	DDHD2	BMPR1B	LCLAT1	JMJD7-PLA2G4B
PLPP2			HACD4	CYP4A11				GPCPD1	SRD5A1	PLA2G6	PLA2G10			SGPP1	MAPK9	PDE3B	NPC2		GPAT4	FABP5	ACOT11	DGAT1	BPHL	LIPC	LCAT
PLPP3			HADH	CYP4A22				GPD1	SRD5A2	PLA2G7	PLA2G12A			SGPP2	MTOR	PIK3CA	OSBPL5		LCLAT1	FABP6	ACOT12	DGAT2	CA2	LIPF	LCLAT1
PNLIP			HADHA	ECHS1				GPD1L	SRD5A3	PLB1	PLA2G12B			SMPD1	NFKB1	PIK3CB	PCSK9		LIPC	FABP7	ACOT13	DGAT2L6	CA4	LIPG	LPCAT1
PNLIPRP1			HADHB	ECI1				GPD2	STS	PLD1	PLA2G16			SMPD2	NFKBIA	PIK3CD	PLTP		LIPF	FADS2	ACOT2	ENPP6	CA6	LPL	LPCAT2
PNLIPRP2			HSD17B12	ECI2				JMJD7-PLA2G4B	SULT1E1	PLD2	PLA2G1B			SMPD3	NFKBIB	PIK3R1	SCARB1		LIPG	GK	ACOT4	ETNK1	CBR1	MBOAT1	LPCAT3
SCARB1			MCAT	EHHADH				LCAT	SULT2B1	PLD3	PLA2G2A			SMPD4	NFKBIE	PIK3R2	SOAT1		LPIN1	GK2	ACOT6	ETNK2	CBR3	MBOAT2	LPCAT4
SLC27A4			MECR	GCDH				LCLAT1	UGT1A1	PLD4	PLA2G2C			SPHK1	NPY	PIK3R3	SOAT2		LPIN2	HMGCS2	ACOT7	ETNPPL	CCDC58	MGLL	LPGAT1
			OXSM	HADH				LPCAT1	UGT1A10	PLPP1	PLA2G2D			SPHK2	PCK1	PLA2G16	SORT1		LPIN3	ILK	ACOT8	FIG4	CD1D	PLPP1	LYPLA1
			PECR	HADHA				LPCAT2	UGT1A3	PLPP2	PLA2G2E			SPTLC1	PCK2	PLIN1	STAR		LPL	LPL	ACOT9	GDE1	CD36	PLPP2	LYPLA2
			PPT1	HADHB				LPCAT3	UGT1A4	PLPP3	PLA2G2F			SPTLC2	POMC	PNPLA2	STARD3		MBOAT1	ME1	ACOX1	GDPD1	CEL	PLPP3	MBOAT1
			PPT2					LPCAT4	UGT1A5	SELENOI	PLA2G3			SPTLC3	PPARA	PRKACA	TSPO		MBOAT2	MMP1	ACOX2	GDPD3	CIDEA	PNLIP	MBOAT2
			SCD					LPGAT1	UGT1A6	TMEM86B	PLA2G4A			UGCG	PPARGC1A	PRKACB	VAPA		MGLL	NR1H3	ACOX3	GDPD5	CPOX	PNLIPRP1	MBOAT7
			SCD5					LPIN1	UGT1A7	UGT8	PLA2G4B			UGT8	PRKAA1	PRKACG	VAPB		MOGAT1	OLR1	ACOXL	GNPAT	CPT1A	PNLIPRP2	PCYT1A
			TECR					LPIN2	UGT1A8		PLA2G4C				PRKAA2	PRKG1	VDAC1		MOGAT2	PCK1	ACP6	GPAM	CPT2	PNPLA3	PCYT1B
								LPIN3	UGT1A9		PLA2G4D				PRKAB1	PRKG2	VDAC2		MOGAT3	PCK2	ACSBG1	GPAT2	CRAT	TKFC	PCYT2
								LYPLA1	UGT2A1		PLA2G4E				PRKAB2	PTGER3	VDAC3		PLPP1	PDPK1	ACSBG2	GPAT3	CRYZ		PEMT
								LYPLA2	UGT2A2		PLA2G4F				PRKAG1	PTGS1			PLPP2	PLIN1	ACSF2	GPAT4	CYP1A1		PGS1
								MBOAT1	UGT2A3		PLA2G5				PRKAG2	PTGS2			PLPP3	PLIN2	ACSF3	GPCPD1	CYP4A11		PHOSPHO1
								MBOAT2	UGT2B10		PLA2G6				PRKAG3	TSHB			PLPP4	PLIN4	ACSL1	GPD1	CYP4A22		PISD
								MBOAT7	UGT2B11		PLB1				PRKCQ	TSHR			PLPP5	PLIN5	ACSL3	GPD1L	D2HGDH		PLA2G10
								PCYT1A	UGT2B15		PTGDS				PTPN11				PNLIP	PLTP	ACSL4	GPD2	DECR1		PLA2G12A
								PCYT1B	UGT2B17		PTGES				RELA				PNLIPRP1	PPARA	ACSL5	HADHA	DHCR24		PLA2G12B
								PCYT2	UGT2B28		PTGES2				RXRA				PNLIPRP2	PPARD	ACSL6	HADHB	DLD		PLA2G15
								PEMT	UGT2B4		PTGES3				RXRB				PNLIPRP3	PPARG	ACSM3	INPP4A	DLST		PLA2G1B
								PGS1	UGT2B7		PTGIS				RXRG				PNPLA2	RXRA	ACSM6	INPP4B	ECH1		PLA2G2A
								PHOSPHO1			PTGS1				SLC2A1				PNPLA3	RXRB	ACSS3	INPP5D	ECHS1		PLA2G2C
								PISD			PTGS2				SLC2A4				TKFC	RXRG	AGK	INPP5E	ECI1		PLA2G2D
								PLA2G10			TBXAS1				SOCS3					SCD	AGMO	INPP5F	ECI2		PLA2G2E
								PLA2G12A							STAT3					SCD5	AGPAT1	INPP5J	EHHADH		PLA2G2F
								PLA2G12B							STK11					SCP2	AGPAT2	INPP5K	ELOVL5		PLA2G3
								PLA2G15							TNF					SLC27A1	AGPAT3	INPPL1	ENO2		PLA2G4A
								PLA2G16							TNFRSF1A					SLC27A2	AGPAT4	LCLAT1	ENO3		PLA2G4B
								PLA2G1B							TNFRSF1B					SLC27A4	AGPAT5	LIPH	EPHX1		PLA2G4E
								PLA2G2A							TRADD					SLC27A5	AGPS	LIPI	ERP29		PLA2G5
								PLA2G2C							TRAF2					SLC27A6	AGT	LPCAT1	ETFDH		PLA2G6
								PLA2G2D												SORBS1	AHR	LPCAT2	FABP1		PLD1
								PLA2G2E												UBC	AHRR	LPCAT3	FABP2		PLD2
								PLA2G2F												UCP1	AKR1B1	LPCAT4	FASN		PLPP1
								PLA2G3													AKR1B15	LPGAT1	FH		PLPP2
								PLA2G4A													AKR1C1	LPIN1	FMO1		PLPP3
								PLA2G4B													AKR1C2	LPIN2	G0S2		PTDSS1
								PLA2G4C													AKR1C3	LPIN3	GABARAPL1		PTDSS2
								PLA2G4D													AKR1C4	MBOAT1	GAD2		TAZ
								PLA2G4E													AKR1D1	MBOAT2	GAPDHS
								PLA2G4F													ALAS1	MBOAT7	GCDH
								PLA2G5													ALB	MFSD2A	GLUL
								PLA2G6													ALDH3A2	MGLL	GPD1
								PLB1													ALDH3B1	MIGA1	GPD2
								PLD1													ALDH3B2	MIGA2	GRHPR
								PLD2													ALOX12	MTM1	GSTZ1
								PLD3													ALOX12B	MTMR1	H2AFZ
								PLD4													ALOX15	MTMR10	HADH
								PLPP1													ALOX15B	MTMR12	HADHB
								PLPP2													ALOX5	MTMR14	HAO2
								PLPP3													ALOX5AP	MTMR2	HCCS
								PLPP4													ALOXE3	MTMR3	HIBCH
								PLPP5													ALPI	MTMR4	HMGCL
								PNPLA6													AMACR	MTMR6	HMGCS1
								PNPLA7													ANGPTL4	MTMR7	HMGCS2
								PTDSS1													ANKRD1	MTMR8	HPGD
								PTDSS2													APOA1	MTMR9	HSD17B10
								SELENOI													APOA2	OCRL	HSD17B11
								TAZ													APOA5	OSBPL10	HSD17B4
																					ARF1	OSBPL5	HSD17B7
																					ARF3	OSBPL8	HSDL2
																					ARNT	PCTP	HSP90AA1
																					ARNT2	PCYT1A	HSPH1
																					ARNTL	PCYT1B	IDH1
																					ARSA	PCYT2	IDH3B
																					ARSB	PEMT	IDH3G
																					ARSD	PGS1	IDI1
																					ARSE	PHOSPHO1	IL4I1
																					ARSF	PI4K2A	INMT
																					ARSG	PI4K2B	KMT5A
																					ARSH	PI4KA	LDHA
																					ARSI	PI4KB	LGALS1
																					ARSJ	PIK3C2A	LTC4S
																					ARSK	PIK3C2B	MAOA
																					ARV1	PIK3C2G	MCEE
																					ASAH1	PIK3C3	MDH1
																					ASAH2	PIK3CA	MDH2
																					AWAT1	PIK3CB	ME1
																					AWAT2	PIK3CD	METAP1
																					B3GALNT1	PIK3CG	MGLL
																					B4GALNT1	PIK3R1	MIF
																					BAAT	PIK3R2	MLYCD
																					BCHE	PIK3R3	NBN
																					BDH1	PIK3R4	NCAPH2
																					BDH2	PIK3R5	NSDHL
																					BMX	PIK3R6	NTHL1
																					CARM1	PIKFYVE	ODC1
																					CAV1	PIP4K2A	OSTC
																					CBR1	PIP4K2B	PCBD1
																					CBR4	PIP4K2C	PDHA1
																					CCNC	PIP4P1	PDHB
																					CD36	PIP5K1A	PPARA
																					CDIPT	PIP5K1B	PRDX6
																					CDK19	PIP5K1C	PSME1
																					CDK8	PISD	PTPRG
																					CDS1	PITPNB	PTS
																					CDS2	PITPNM1	RAP1GDS1
																					CEPT1	PITPNM2	RDH11
																					CERK	PITPNM3	RDH16
																					CERS1	PLA1A	REEP6
																					CERS2	PLA2G10	RETSAT
																					CERS3	PLA2G12A	S100A10
																					CERS4	PLA2G15	SDHA
																					CERS5	PLA2G1B	SDHC
																					CERS6	PLA2G2A	SDHD
																					CGA	PLA2G2D	SERINC1
																					CH25H	PLA2G2E	SLC22A5
																					CHAT	PLA2G2F	SMS
																					CHD9	PLA2G3	SUCLA2
																					CHKA	PLA2G4A	SUCLG1
																					CHKB	PLA2G4B	SUCLG2
																					CHPT1	PLA2G4C	TDO2
																					CIDEA	PLA2G4D	TP53INP2
																					CIDEC	PLA2G4E	UBE2L6
																					CLOCK	PLA2G4F	UGDH
																					COL4A3BP	PLA2G5	UROD
																					CPNE1	PLA2G6	UROS
																					CPNE3	PLA2R1	VNN1
																					CPNE6	PLAAT1	XIST
																					CPNE7	PLAAT2	YWHAH
																					CPT1A	PLAAT3
																					CPT1B	PLAAT4
																					CPT2	PLAAT5
																					CPTP	PLB1
																					CRAT	PLBD1
																					CREBBP	PLD1
																					CRLS1	PLD2
																					CROT	PLD3
																					CSNK1G2	PLD4
																					CSNK2A1	PLD6
																					CSNK2A2	PLEKHA1
																					CSNK2B	PLEKHA2
																					CTSA	PLEKHA3
																					CUBN	PLEKHA4
																					CYP11A1	PLEKHA5
																					CYP11B1	PLEKHA6
																					CYP11B2	PLEKHA8
																					CYP17A1	PNPLA2
																					CYP19A1	PNPLA3
																					CYP1A1	PNPLA6
																					CYP1A2	PNPLA7
																					CYP1B1	PNPLA8
																					CYP21A2	PTDSS1
																					CYP24A1	PTDSS2
																					CYP27A1	PTEN
																					CYP27B1	PTPMT1
																					CYP2C19	PTPN13
																					CYP2C8	RAB14
																					CYP2C9	RAB4A
																					CYP2D6	RAB5A
																					CYP2E1	RUFY1
																					CYP2J2	SACM1L
																					CYP2R1	SBF1
																					CYP2U1	SBF2
																					CYP39A1	SELENOI
																					CYP3A4	SLC44A1
																					CYP46A1	SLC44A2
																					CYP4A11	SLC44A3
																					CYP4A22	SLC44A4
																					CYP4B1	SLC44A5
																					CYP4F11	STARD10
																					CYP4F2	STARD7
																					CYP4F22	SYNJ1
																					CYP4F3	SYNJ2
																					CYP4F8	TAZ
																					CYP51A1	TMEM86B
																					CYP7A1	TNFAIP8
																					CYP7B1	TNFAIP8L1
																					CYP8B1	TNFAIP8L2
																					DBI	TNFAIP8L3
																					DDHD1	TPTE
																					DDHD2	TPTE2
																					DECR1	VAC14
																					DECR2
																					DEGS1
																					DEGS2
																					DGAT1
																					DGAT2
																					DGAT2L6
																					DHCR24
																					DHCR7
																					DHRS7B
																					DPEP1
																					DPEP2
																					DPEP3
																					EBP
																					ECHS1
																					ECI1
																					ECI2
																					EHHADH
																					ELOVL1
																					ELOVL2
																					ELOVL3
																					ELOVL4
																					ELOVL5
																					ELOVL6
																					ELOVL7
																					ENPP6
																					ENPP7
																					EP300
																					EPHX2
																					ESRRA
																					ESYT1
																					ESYT2
																					ESYT3
																					ETNK1
																					ETNK2
																					ETNPPL
																					FA2H
																					FAAH
																					FAAH2
																					FABP1
																					FABP12
																					FABP2
																					FABP3
																					FABP4
																					FABP5
																					FABP6
																					FABP7
																					FABP9
																					FADS1
																					FADS2
																					FAM120B
																					FAR1
																					FAR2
																					FASN
																					FDFT1
																					FDPS
																					FDX1
																					FDX2
																					FDXR
																					FHL2
																					FIG4
																					FITM1
																					FITM2
																					G0S2
																					GALC
																					GBA
																					GBA2
																					GC
																					GDE1
																					GDPD1
																					GDPD3
																					GDPD5
																					GGPS1
																					GGT1
																					GGT5
																					GK
																					GK2
																					GK3P
																					GLA
																					GLB1
																					GLB1L
																					GLIPR1
																					GLTP
																					GM2A
																					GNPAT
																					GPAM
																					GPAT2
																					GPAT3
																					GPAT4
																					GPCPD1
																					GPD1
																					GPD1L
																					GPD2
																					GPS2
																					GPX1
																					GPX2
																					GPX4
																					GRHL1
																					GSTM4
																					HACD1
																					HACD2
																					HACD3
																					HACD4
																					HACL1
																					HADH
																					HADHA
																					HADHB
																					HAO2
																					HDAC3
																					HELZ2
																					HEXA
																					HEXB
																					HILPDA
																					HMGCL
																					HMGCLL1
																					HMGCR
																					HMGCS1
																					HMGCS2
																					HPGD
																					HPGDS
																					HSD11B1
																					HSD11B2
																					HSD17B1
																					HSD17B11
																					HSD17B12
																					HSD17B13
																					HSD17B14
																					HSD17B2
																					HSD17B3
																					HSD17B4
																					HSD17B7
																					HSD17B8
																					HSD3B1
																					HSD3B2
																					HSD3B7
																					HTD2
																					IDI1
																					IDI2
																					INPP4A
																					INPP4B
																					INPP5D
																					INPP5E
																					INPP5F
																					INPP5J
																					INPP5K
																					INPPL1
																					INSIG1
																					INSIG2
																					KDSR
																					KPNB1
																					LBR
																					LCLAT1
																					LGMN
																					LHB
																					LIPE
																					LIPH
																					LIPI
																					LPCAT1
																					LPCAT2
																					LPCAT3
																					LPCAT4
																					LPGAT1
																					LPIN1
																					LPIN2
																					LPIN3
																					LRP2
																					LSS
																					LTA4H
																					LTC4S
																					MAPKAPK2
																					MBOAT1
																					MBOAT2
																					MBOAT7
																					MBTPS1
																					MBTPS2
																					MCAT
																					MCEE
																					ME1
																					MECR
																					MED1
																					MED10
																					MED11
																					MED12
																					MED13
																					MED13L
																					MED14
																					MED15
																					MED16
																					MED17
																					MED18
																					MED19
																					MED20
																					MED21
																					MED22
																					MED23
																					MED24
																					MED25
																					MED26
																					MED27
																					MED28
																					MED29
																					MED30
																					MED31
																					MED4
																					MED6
																					MED7
																					MED8
																					MED9
																					MFSD2A
																					MGLL
																					MID1IP1
																					MIGA1
																					MIGA2
																					MLYCD
																					MMAA
																					MMUT
																					MOGAT1
																					MOGAT2
																					MOGAT3
																					MORC2
																					MSMO1
																					MTF1
																					MTM1
																					MTMR1
																					MTMR10
																					MTMR12
																					MTMR14
																					MTMR2
																					MTMR3
																					MTMR4
																					MTMR6
																					MTMR7
																					MTMR8
																					MTMR9
																					MVD
																					MVK
																					NCOA1
																					NCOA2
																					NCOA3
																					NCOA6
																					NCOR1
																					NCOR2
																					NDUFAB1
																					NEU1
																					NEU2
																					NEU3
																					NEU4
																					NFYA
																					NFYB
																					NFYC
																					NPAS2
																					NR1D1
																					NR1H2
																					NR1H3
																					NR1H4
																					NRF1
																					NSDHL
																					NUDT19
																					OCRL
																					OLAH
																					ORMDL1
																					ORMDL2
																					ORMDL3
																					OSBP
																					OSBPL10
																					OSBPL1A
																					OSBPL2
																					OSBPL3
																					OSBPL5
																					OSBPL6
																					OSBPL8
																					OSBPL9
																					OXCT1
																					OXCT2
																					PCCA
																					PCCB
																					PCTP
																					PCYT1A
																					PCYT1B
																					PCYT2
																					PECR
																					PEMT
																					PEX11A
																					PGS1
																					PHOSPHO1
																					PHYH
																					PI4K2A
																					PI4K2B
																					PI4KA
																					PI4KB
																					PIAS4
																					PIK3C2A
																					PIK3C2B
																					PIK3C2G
																					PIK3C3
																					PIK3CA
																					PIK3CB
																					PIK3CD
																					PIK3CG
																					PIK3R1
																					PIK3R2
																					PIK3R3
																					PIK3R4
																					PIK3R5
																					PIK3R6
																					PIKFYVE
																					PIP4K2A
																					PIP4K2B
																					PIP4K2C
																					PIP4P1
																					PIP5K1A
																					PIP5K1B
																					PIP5K1C
																					PISD
																					PITPNB
																					PITPNM1
																					PITPNM2
																					PITPNM3
																					PLA1A
																					PLA2G10
																					PLA2G12A
																					PLA2G15
																					PLA2G1B
																					PLA2G2A
																					PLA2G2D
																					PLA2G2E
																					PLA2G2F
																					PLA2G3
																					PLA2G4A
																					PLA2G4B
																					PLA2G4C
																					PLA2G4D
																					PLA2G4E
																					PLA2G4F
																					PLA2G5
																					PLA2G6
																					PLA2R1
																					PLAAT1
																					PLAAT2
																					PLAAT3
																					PLAAT4
																					PLAAT5
																					PLB1
																					PLBD1
																					PLD1
																					PLD2
																					PLD3
																					PLD4
																					PLD6
																					PLEKHA1
																					PLEKHA2
																					PLEKHA3
																					PLEKHA4
																					PLEKHA5
																					PLEKHA6
																					PLEKHA8
																					PLIN1
																					PLIN2
																					PLIN3
																					PLPP1
																					PLPP2
																					PLPP3
																					PLPP6
																					PMVK
																					PNPLA2
																					PNPLA3
																					PNPLA4
																					PNPLA5
																					PNPLA6
																					PNPLA7
																					PNPLA8
																					POMC
																					PON1
																					PON2
																					PON3
																					PPARA
																					PPARD
																					PPARG
																					PPARGC1A
																					PPARGC1B
																					PPM1L
																					PPP1CA
																					PPP1CB
																					PPP1CC
																					PPT1
																					PPT2
																					PRKAA2
																					PRKAB2
																					PRKACA
																					PRKACB
																					PRKACG
																					PRKAG2
																					PRKD1
																					PRKD2
																					PRKD3
																					PRXL2B
																					PSAP
																					PTDSS1
																					PTDSS2
																					PTEN
																					PTGDS
																					PTGES
																					PTGES2
																					PTGES3
																					PTGIS
																					PTGR1
																					PTGR2
																					PTGS1
																					PTGS2
																					PTPMT1
																					PTPN13
																					RAB14
																					RAB4A
																					RAB5A
																					RAN
																					RGL1
																					RORA
																					RUFY1
																					RXRA
																					RXRB
																					SACM1L
																					SAMD8
																					SAR1B
																					SBF1
																					SBF2
																					SC5D
																					SCAP
																					SCD
																					SCD5
																					SCP2
																					SEC23A
																					SEC24A
																					SEC24B
																					SEC24C
																					SEC24D
																					SELENOI
																					SGMS1
																					SGMS2
																					SGPL1
																					SGPP1
																					SGPP2
																					SIN3A
																					SIN3B
																					SLC10A1
																					SLC10A2
																					SLC22A5
																					SLC25A1
																					SLC25A17
																					SLC25A20
																					SLC27A1
																					SLC27A2
																					SLC27A3
																					SLC27A5
																					SLC44A1
																					SLC44A2
																					SLC44A3
																					SLC44A4
																					SLC44A5
																					SLCO1A2
																					SLCO1B1
																					SLCO1B3
																					SMARCD3
																					SMPD1
																					SMPD2
																					SMPD3
																					SMPD4
																					SP1
																					SPHK1
																					SPHK2
																					SPTLC1
																					SPTLC2
																					SPTLC3
																					SPTSSA
																					SPTSSB
																					SQLE
																					SRD5A1
																					SRD5A2
																					SRD5A3
																					SREBF1
																					SREBF2
																					STAR
																					STARD10
																					STARD3
																					STARD3NL
																					STARD4
																					STARD5
																					STARD6
																					STARD7
																					STS
																					SULT2A1
																					SUMF1
																					SUMF2
																					SUMO2
																					SYNJ1
																					SYNJ2
																					TAZ
																					TBL1X
																					TBL1XR1
																					TBXAS1
																					TECR
																					TECRL
																					TGS1
																					THEM4
																					THEM5
																					THRAP3
																					THRSP
																					TIAM2
																					TM7SF2
																					TMEM86B
																					TNFAIP8
																					TNFAIP8L1
																					TNFAIP8L2
																					TNFAIP8L3
																					TNFRSF21
																					TPTE
																					TPTE2
																					TRIB3
																					TSPO
																					TSPOAP1
																					TXNRD1
																					UBE2I
																					UGCG
																					UGT1A9
																					UGT8
																					VAC14
																					VAPA
																					VAPB
																					VDR
