# Supplementary material for: Machine learning-derived identification of an obesity and lipid metabolism-related genes signature for the diagnosis and molecular typing of acute myocardial infarction
Source: Front Cardiovasc Med. 2026 Mar 27;13:1694872. doi: 10.3389/fcvm.2026.1694872 (PMC13065660; doi:10.3389/fcvm.2026.1694872)
Supplement: Supplementary file 6 [file Table6.xlsx]

## Sheet: Sheet1
Table S6. 99 differentially expressed genes between AMI and controls based on the training cohort
id	logFC	AveExpr	t	P.Value	adj.P.Val	B
LILRB2	1.00115	9.40847	8.60222	6.8502e-16	8.97239e-12	25.4178
IL1RN	0.702308	6.8946	8.46792	1.70524e-15	1.08798e-11	24.5421
CSF3R	1.12306	9.29552	8.3429	3.95707e-15	1.26392e-11	23.734
ZFP36	0.879885	10.7281	8.30417	5.12916e-15	1.26392e-11	23.485
SLC11A1	0.612345	8.52497	7.98797	4.15445e-14	6.80187e-11	21.4778
GIMAP7	-0.810867	10.5032	-7.96344	4.87676e-14	7.0228e-11	21.324
SPI1	0.661348	8.43776	7.94891	5.36173e-14	7.0228e-11	21.2331
BCL6	0.788933	9.18694	7.85988	9.5646e-14	1.13888e-10	20.678
THBD	0.829199	6.79121	7.84309	1.06631e-13	1.16387e-10	20.5738
LILRA2	0.739468	8.20004	7.81408	1.28624e-13	1.29593e-10	20.394
ASGR2	0.619352	7.57458	7.74017	2.06999e-13	1.72649e-10	19.9378
SERPINA1	0.716142	8.50295	7.73727	2.10901e-13	1.72649e-10	19.9199
DYSF	0.984089	8.32603	7.6055	4.89199e-13	3.55974e-10	19.1134
SULF2	0.734225	8.16183	7.55237	6.85077e-13	4.72271e-10	18.7907
FGR	1.08032	10.1698	7.49965	9.55505e-13	6.25761e-10	18.4719
CDA	0.81749	8.05415	7.42837	1.49489e-12	9.32387e-10	18.0432
S100A12	1.23162	10.0361	7.36561	2.21211e-12	1.25975e-09	17.6678
MLF2	0.628549	8.72203	7.34407	2.52933e-12	1.38038e-09	17.5395
GZMA	-0.651645	10.2961	-7.11981	1.00575e-11	4.678e-09	16.2182
PLAUR	0.787826	8.44765	7.11547	1.03272e-11	4.678e-09	16.1929
AQP9	1.12465	9.46942	7.03882	1.64454e-11	6.7313e-09	15.7478
GAB2	0.628332	8.50802	7.00885	1.97094e-11	7.59274e-09	15.5746
CEBPB	0.836623	10.5137	6.86143	4.76677e-11	1.73431e-08	14.7302
FCGR2A	0.690472	8.65007	6.83492	5.58005e-11	1.97534e-08	14.5797
KCTD12	0.831119	9.28727	6.79996	6.86377e-11	2.28861e-08	14.3818
ICAM1	0.591004	7.53034	6.7969	6.98917e-11	2.28861e-08	14.3645
PILRA	0.738981	8.82931	6.77914	7.76203e-11	2.47548e-08	14.2643
C5AR1	0.99116	9.72369	6.77535	7.93788e-11	2.47548e-08	14.2429
FCN1	0.85031	10.0081	6.76436	8.4689e-11	2.57967e-08	14.181
ACSL1	0.863114	9.33428	6.7135	1.14203e-10	3.39962e-08	13.8954
LILRB3	0.616115	9.60414	6.65119	1.64373e-10	4.68035e-08	13.5476
MAFF	0.624749	7.23464	6.56316	2.73903e-10	7.17517e-08	13.0601
S100A9	0.865608	11.0305	6.54691	3.00824e-10	7.72586e-08	12.9706
SECTM1	0.617317	8.37292	6.47107	4.64966e-10	1.08752e-07	12.5551
FCER1G	1.00452	10.1338	6.43598	5.68054e-10	1.24006e-07	12.3641
PPP1R15A	0.752794	8.20882	6.42527	6.03796e-10	1.29648e-07	12.3059
ADM	0.946807	8.41149	6.38125	7.75202e-10	1.48523e-07	12.0676
LRG1	0.681108	6.98975	6.37962	7.82417e-10	1.48523e-07	12.0588
NFKBIA	0.678835	9.86304	6.30507	1.19132e-09	2.1084e-07	11.658
CXCL16	0.793204	8.56186	6.22801	1.83317e-09	2.85843e-07	11.2473
CSF2RB	0.746468	9.60737	6.16603	2.58582e-09	3.76385e-07	10.9196
CD14	0.799586	9.69602	6.14447	2.91284e-09	4.07536e-07	10.8062
SIGLEC5	0.695377	7.43468	6.04401	5.05349e-09	6.55352e-07	10.2818
NDUFA8	-0.610011	7.89907	-6.0319	5.3982e-09	6.67034e-07	10.219
IL1R2	0.90778	7.66888	6.0218	5.70317e-09	6.98132e-07	10.1667
PYGL	0.786436	8.83381	6.01681	5.85983e-09	7.10667e-07	10.141
MCEMP1	0.664096	7.93735	5.98448	6.9834e-09	8.06615e-07	9.9741
SLC15A3	0.592753	7.7722	5.96182	7.89347e-09	8.78182e-07	9.85759
NFIL3	0.884587	8.33608	5.91622	1.00902e-08	1.0573e-06	9.62414
CD33	0.645296	7.8699	5.8777	1.24031e-08	1.24966e-06	9.42797
CD300LF	0.751769	8.08271	5.85949	1.36694e-08	1.35638e-06	9.33559
TULP2	0.589354	5.66565	5.77461	2.14442e-08	1.88508e-06	8.90783
IL1B	0.943727	8.51249	5.77283	2.16455e-08	1.88588e-06	8.89896
CEBPD	0.600097	9.0392	5.75889	2.32961e-08	1.99433e-06	8.82918
CXCL1	0.826399	7.59399	5.75513	2.37624e-08	2.02104e-06	8.81036
LYZ	0.736224	11.6277	5.67766	3.56551e-08	2.79647e-06	8.4252
TLR2	0.750026	8.89375	5.65403	4.03205e-08	3.07045e-06	8.30853
MMP9	0.688494	7.25109	5.63297	4.49759e-08	3.31937e-06	8.20488
IER3	0.737342	9.73652	5.62575	4.66917e-08	3.38475e-06	8.16937
FPR1	0.672894	8.91657	5.59394	5.50314e-08	3.75417e-06	8.01353
TP53INP2	0.720965	7.45585	5.55705	6.65273e-08	4.3352e-06	7.83368
BST1	0.751858	8.28914	5.53993	7.26298e-08	4.68623e-06	7.7505
GLT1D1	0.670475	8.21793	5.49879	8.96027e-08	5.40837e-06	7.55151
BET1	-0.63656	7.5918	-5.48663	9.53216e-08	5.70102e-06	7.4929
CCL20	0.778543	6.18649	5.47815	9.95187e-08	5.8716e-06	7.45208
IRAK3	0.728173	8.593	5.43537	1.2358e-07	7.04475e-06	7.24702
CLEC4E	0.626504	7.62773	5.43517	1.23705e-07	7.04475e-06	7.24606
MGAM	0.787084	8.01091	5.33007	2.09465e-07	1.05522e-05	6.74769
RNASE2	0.869348	8.24967	5.31357	2.27356e-07	1.11951e-05	6.67018
CSTA	0.924569	9.04745	5.29491	2.49392e-07	1.21255e-05	6.58271
QPCT	0.74079	8.31231	5.29338	2.51282e-07	1.2145e-05	6.57558
MAFB	0.671134	8.5554	5.26711	2.86102e-07	1.34036e-05	6.4529
CDKN1A	0.604269	8.23158	5.26117	2.94609e-07	1.36612e-05	6.42521
S100P	0.809984	8.20307	5.22543	3.51159e-07	1.58058e-05	6.25929
PHACTR1	0.59373	6.89291	5.17586	4.47346e-07	1.89623e-05	6.03064
TREM1	0.85685	8.61055	5.08005	7.10712e-07	2.73792e-05	5.59377
CMTM2	0.648486	8.40307	5.01481	9.70448e-07	3.50163e-05	5.3001
KCNJ2	0.73742	8.61049	4.92276	1.4982e-06	4.91815e-05	4.89108
FOLR3	0.790323	7.29391	4.91131	1.58071e-06	5.13752e-05	4.84062
KLRB1	-0.603544	10.6825	-4.90962	1.59323e-06	5.15263e-05	4.83319
PFKFB3	0.619202	10.0162	4.89451	1.70966e-06	5.46174e-05	4.76682
MANSC1	0.594366	7.05138	4.86621	1.95034e-06	6.02491e-05	4.64291
GZMK	-0.640987	9.69118	-4.8597	2.01015e-06	6.15163e-05	4.6145
KLRF1	-0.741875	8.25173	-4.81383	2.48477e-06	7.25421e-05	4.4152
ANXA3	0.740453	6.01483	4.80152	2.6296e-06	7.52018e-05	4.36196
TYROBP	0.629349	11.3574	4.79337	2.72986e-06	7.75611e-05	4.3268
RPS7	-0.614273	10.7494	-4.76588	3.09614e-06	8.40098e-05	4.20851
RBP7	0.60503	7.74631	4.7301	3.64437e-06	9.47102e-05	4.05542
NLRP3	0.626288	7.21745	4.72394	3.7476e-06	9.68167e-05	4.0292
MPEG1	0.691124	10.0951	4.71858	3.83994e-06	9.82336e-05	4.00635
ITLN1	0.776275	6.31357	4.68914	4.38696e-06	0.000109113	3.88137
S100A8	0.68321	11.8763	4.64569	5.33341e-06	0.000127709	3.69815
VNN1	0.644434	7.06926	4.61244	6.18766e-06	0.000143031	3.55889
B3GALT2	-0.593833	5.50886	-4.55431	8.0064e-06	0.000171073	3.31752
P2RY13	0.660634	8.28925	4.52861	8.96561e-06	0.000186696	3.21161
CD1D	0.605041	8.30889	4.51959	9.32755e-06	0.000191793	3.17457
CLEC4D	0.67795	7.25003	4.26631	2.76426e-05	0.000449503	2.16031
NR4A2	0.640868	7.39051	4.09415	5.62385e-05	0.000771043	1.49996
PTX3	0.666121	6.21745	3.60195	0.000376731	0.0034007	-0.254568
